# Supplementary material for: Genomic and virulence analysis of in vitro cultured Cryptosporidium parvum
Source: PLoS Pathog. 2024 Feb 28;20(2):e1011992. doi: 10.1371/journal.ppat.1011992 (PMC10927135; doi:10.1371/journal.ppat.1011992)
Supplement: S1 Table — Table A. Sample Summary. Table B. BGF-T0 variants. Table C. BGF-T20HF variants. Table D. BGF-2017 variants. Table E. Shared and unique variants. Table F. Variants of putative effect. (XLSX) [file ppat.1011992.s002.xlsx]

## Sheet: A - Sample summary
Table S1 - Sample information summary
Name	Figure Color	Description	Year
BGF-T0	Gray	Sample before being added to the HFB	2016
BGF-T20HF	Pink	Sample after 20 months in the HFB	2017
BGF-2017	Black	Sample purchased from Bunchgrass Farms	2017
IOWA-2017	Cyan	Sample purchased from Arizona	2017

## Sheet: B - BGF-T0 variants
Table S2 - Annotated variants in BGF-2016
Chromosome	Position	Reference	Alternative	Depth	Effect	Insertion or Deletion	Nucleotide change	Aminoacid-change	Impact	Gene ID	Ref Gene ID
CpIOWA-ATCC_Chr1	1135	CATTTATATTAATTTGAGATAAAATTTTAA	C	248	upstream_gene_variant	Del (D)	c.-749_-721delATTTATATTAATTTGAGATAAAATTTTAA		MODIFIER	CPATCC_0035400	cgd1_3860
CpIOWA-ATCC_Chr1	1633	GAAAAAATTATTAATTCA	G	219	upstream_gene_variant	Del (D)	c.-251_-235delAAAAAATTATTAATTCA		MODIFIER	CPATCC_0035400	cgd1_3860
CpIOWA-ATCC_Chr1	3146	GAAAAAAGACTAAAAATTTATAAAAA	G	453	downstream_gene_variant	Del (D)	c.*421_*445delAAAAAAGACTAAAAATTTATAAAAA		MODIFIER	CPATCC_0035400	cgd1_3860
CpIOWA-ATCC_Chr1	3610	TAAAA	T	281	downstream_gene_variant	Del (D)	c.*885_*888delAAAA		MODIFIER	CPATCC_0035400	cgd1_3860
CpIOWA-ATCC_Chr1	3633	T	TTTGAA	274	downstream_gene_variant	Ins (I)	c.*907_*908insTTGAA		MODIFIER	CPATCC_0035400	cgd1_3860
CpIOWA-ATCC_Chr1	3641	TTAATAAAATAAAATCAAAA	T	281	downstream_gene_variant	Del (D)	c.*916_*934delTAATAAAATAAAATCAAAA		MODIFIER	CPATCC_0035400	cgd1_3860
CpIOWA-ATCC_Chr1	4647	A	AAATTAC	273	downstream_gene_variant	Ins (I)	c.*1921_*1922insAATTAC		MODIFIER	CPATCC_0035400	cgd1_3860
CpIOWA-ATCC_Chr1	4657	T	C	212	downstream_gene_variant	NA	c.*1931T>C		MODIFIER	CPATCC_0035400	cgd1_3860
CpIOWA-ATCC_Chr1	4714	A	C	198	downstream_gene_variant	NA	c.*1988A>C		MODIFIER	CPATCC_0035400	cgd1_3860
CpIOWA-ATCC_Chr1	5704	CT	C	114	frameshift_variant	Del (D)	c.2053delA	p.Ser685fs	HIGH	CPATCC_0035410	cgd1_3850
CpIOWA-ATCC_Chr1	6376	T	C	239	missense_variant	NA	c.1382A>G	p.Lys461Arg	MODERATE	CPATCC_0035410	cgd1_3850
CpIOWA-ATCC_Chr1	8191	TACATTATTTTAATGA	T	370	upstream_gene_variant	Del (D)	c.-449_-435delTCATTAAAATAATGT		MODIFIER	CPATCC_0035410	cgd1_3850
CpIOWA-ATCC_Chr1	14160	TAA	T	239	upstream_gene_variant	Del (D)	c.-859_-858delTT		MODIFIER	CPATCC_0035420	cgd1_3840
CpIOWA-ATCC_Chr1	23183	GT	G	214	upstream_gene_variant	Del (D)	c.-2246delA		MODIFIER	CPATCC_0035450	cgd1_3810
CpIOWA-ATCC_Chr1	90891	CT	C	169	upstream_gene_variant	Del (D)	c.-2377delA		MODIFIER	CPATCC_0035710	cgd1_3550
CpIOWA-ATCC_Chr1	96938	CTT	C	35	upstream_gene_variant	Del (D)	c.-1303_-1302delAA		MODIFIER	CPATCC_0035740	cgd1_3540
CpIOWA-ATCC_Chr1	141338	T	A	40	upstream_gene_variant	NA	c.-2835A>T		MODIFIER	CPATCC_0035980	cgd1_3310
CpIOWA-ATCC_Chr1	143822	AGGGAAGGAAG	A	162	upstream_gene_variant	Del (D)	c.-1876_-1867delGGGAAGGAAG		MODIFIER	CPATCC_0036020	cgd1_3270
CpIOWA-ATCC_Chr1	152380	A	AG	239	upstream_gene_variant	Ins (I)	c.-2300_-2299insC		MODIFIER	CPATCC_0036040	cgd1_3250
CpIOWA-ATCC_Chr1	152387	T	TC	231	upstream_gene_variant	Ins (I)	c.-2307_-2306insG		MODIFIER	CPATCC_0036040	cgd1_3250
CpIOWA-ATCC_Chr1	160191	ATC	A	316	upstream_gene_variant	Del (D)	c.-4366_-4365delTC		MODIFIER	CPATCC_0036070	cgd1_3220
CpIOWA-ATCC_Chr1	174003	C	T	183	synonymous_variant	NA	c.1104C>T	p.Thr368Thr	LOW	CPATCC_0036100	cgd1_3190
CpIOWA-ATCC_Chr1	351967	T	TG	82	frameshift_variant	Ins-Dup (I)	c.432dupC	p.Ser145fs	HIGH	CPATCC_0036980	cgd1_2360
CpIOWA-ATCC_Chr1	351975	A	AC	93	frameshift_variant	Ins-Dup (I)	c.424dupG	p.Val142fs	HIGH	CPATCC_0036980	cgd1_2360
CpIOWA-ATCC_Chr1	397820	G	GCCCCTTTTT	125	upstream_gene_variant	Ins (I)	c.-4975_-4974insAAAAAGGGG		MODIFIER	CPATCC_0037230	cgd1_2120
CpIOWA-ATCC_Chr1	397822	TAAAAAAAAAAAAAAAA	T	76	upstream_gene_variant	Del (D)	c.-4992_-4977delTTTTTTTTTTTTTTTT		MODIFIER	CPATCC_0037230	cgd1_2120
CpIOWA-ATCC_Chr1	492571	G	GACAAA	133	upstream_gene_variant	Ins (I)	c.-288_-287insTTTGT		MODIFIER	CPATCC_0037710	cgd1_1640
CpIOWA-ATCC_Chr1	519978	G	A	226	missense_variant	NA	c.1007C>T	p.Ser336Leu	MODERATE	CPATCC_0037840	cgd1_1520
CpIOWA-ATCC_Chr1	558942	A	T	319	upstream_gene_variant	NA	c.-2888T>A		MODIFIER	CPATCC_0038020	cgd1_1330
CpIOWA-ATCC_Chr1	631826	TAAA	T	245	upstream_gene_variant	Del (D)	c.-1013_-1011delTTT		MODIFIER	CPATCC_0038380	cgd1_970
CpIOWA-ATCC_Chr1	663112	TA	T	231	upstream_gene_variant	Del (D)	c.-3736delT		MODIFIER	CPATCC_0038540	cgd1_830
CpIOWA-ATCC_Chr1	676631	A	AT	250	upstream_gene_variant	Ins (I)	c.-3865_-3864insA		MODIFIER	CPATCC_0038580	cgd1_790
CpIOWA-ATCC_Chr1	676640	T	TA	223	upstream_gene_variant	Ins (I)	c.-3874_-3873insT		MODIFIER	CPATCC_0038580	cgd1_790
CpIOWA-ATCC_Chr1	765782	T	TGCTCTAC	221	upstream_gene_variant	Ins (I)	c.-2354_-2353insGTAGAGC		MODIFIER	CPATCC_0038870	cgd1_530
CpIOWA-ATCC_Chr1	773912	CGAATCA	C	218	disruptive_inframe_deletion	Del (D)	c.1455_1460delTGATTC	p.Asp486_Ser487del	MODERATE	CPATCC_0038930	cgd1_470
CpIOWA-ATCC_Chr1	794399	C	T	186	missense_variant	NA	c.1609C>T	p.His537Tyr	MODERATE	CPATCC_0039040	cgd1_360
CpIOWA-ATCC_Chr1	815714	CTT	C	106	upstream_gene_variant	Del (D)	c.-3690_-3689delAA		MODIFIER	CPATCC_0039130	cgd1_270
CpIOWA-ATCC_Chr1	836466	CTTT	C	259	disruptive_inframe_deletion	Del (D)	c.648_650delAAA	p.Lys217del	MODERATE	CPATCC_0039260	cgd1_150
CpIOWA-ATCC_Chr1	872911	T	TTA	195	frameshift_variant&stop_gained	Ins-Dup (I)	c.1310_1311dupTA	p.Lys438fs	HIGH	CPATCC_0039400	cgd1_10
CpIOWA-ATCC_Chr1	875808	TTA	T	244	upstream_gene_variant	Del (D)	n.-48_-47delTA		MODIFIER	CPATCC_0039410	cgd1_5
CpIOWA-ATCC_Chr1	882343	T	TTTATTA	903	upstream_gene_variant	Ins-Dup (I)	c.-599_-594dupTAATAA		MODIFIER	CPATCC_0039430	cgd2_1373
CpIOWA-ATCC_Chr1	895808	T	TA	652	upstream_gene_variant	Ins (I)	c.-645_-644insT		MODIFIER	CPATCC_0039480	cgd5_4540
CpIOWA-ATCC_Chr1	913875	C	CCAT	665	disruptive_inframe_insertion	Ins-Dup (I)	c.312_314dupTCA	p.His104dup	MODERATE	CPATCC_0039530	cgd5_4590
CpIOWA-ATCC_Chr1	915647	GA	G	521	frameshift_variant	Del (D)	c.563delA	p.Lys188fs	HIGH	CPATCC_0039540	cgd5_4600
CpIOWA-ATCC_Chr1	915772	A	AAT	338	upstream_gene_variant	Ins (I)	c.-614_-613insAT		MODIFIER	CPATCC_0039550	cgd5_4610
CpIOWA-ATCC_Chr2	736	A	AC	179	downstream_gene_variant	Ins (I)	c.*329_*330insG		MODIFIER	CPATCC_0026380	cgd2_4380
CpIOWA-ATCC_Chr2	129520	A	AAGGAGC	131	conservative_inframe_insertion	Ins-Dup (I)	c.487_492dupGCTCCT	p.Pro164_Ser165insAlaPro	MODERATE	CPATCC_0026950	cgd2_3850
CpIOWA-ATCC_Chr2	131486	C	CTAT	239	conservative_inframe_insertion	Ins-Dup (I)	c.335_337dupATA	p.Asn112dup	MODERATE	CPATCC_0026960	cgd2_3840
CpIOWA-ATCC_Chr2	541310	TA	T	153	upstream_gene_variant	Del (D)	c.-2332delT		MODIFIER	CPATCC_0028590	cgd2_2220
CpIOWA-ATCC_Chr2	641948	T	C	146	missense_variant	NA	c.1745T>C	p.Phe582Ser	MODERATE	CPATCC_0029180	cgd2_1640
CpIOWA-ATCC_Chr2	684706	TTTCC	T	73	downstream_gene_variant	Del (D)	c.*4515_*4518delTTCC		MODIFIER	CPATCC_0029450	cgd2_1390
CpIOWA-ATCC_Chr2	684715	A	G	73	downstream_gene_variant	NA	c.*4523A>G		MODIFIER	CPATCC_0029450	cgd2_1390
CpIOWA-ATCC_Chr2	684720	A	AGTTTTTCTTTTTCTTT	74	downstream_gene_variant	Ins (I)	c.*4528_*4529insGTTTTTCTTTTTCTTT		MODIFIER	CPATCC_0029450	cgd2_1390
CpIOWA-ATCC_Chr2	684734	A	AAT	91	downstream_gene_variant	Ins (I)	c.*4542_*4543insAT		MODIFIER	CPATCC_0029450	cgd2_1390
CpIOWA-ATCC_Chr2	685614	AT	A	98	upstream_gene_variant	Del (D)	n.-305delA		MODIFIER	CPATCC_0029440	cgd2_1373
CpIOWA-ATCC_Chr2	685685	G	A	129	upstream_gene_variant	NA	n.-375C>T		MODIFIER	CPATCC_0029440	cgd2_1373
CpIOWA-ATCC_Chr3	433	TA	T	120	downstream_gene_variant	Del (D)	c.*323delT		MODIFIER	CPATCC_0030860	cgd3_10
CpIOWA-ATCC_Chr3	453	TA	T	151	downstream_gene_variant	Del (D)	c.*303delT		MODIFIER	CPATCC_0030860	cgd3_10
CpIOWA-ATCC_Chr3	325665	C	A	351	missense_variant	NA	c.5575G>T	p.Gly1859Trp	MODERATE	CPATCC_0032070	cgd3_1110
CpIOWA-ATCC_Chr3	488530	C	T	81	missense_variant	NA	c.656C>T	p.Thr219Ile	MODERATE	CPATCC_0032770	cgd3_1810
CpIOWA-ATCC_Chr3	948612	AAT	A	131	3_prime_UTR_variant	Del (D)	c.*145_*146delAT		MODIFIER	CPATCC_0034800	cgd3_3790
CpIOWA-ATCC_Chr4	52009	A	AT	78	upstream_gene_variant	Ins (I)	c.-82_-81insT		MODIFIER	CPATCC_0017310	cgd4_200
CpIOWA-ATCC_Chr4	391344	AATATATATAT	A	130	upstream_gene_variant	Del (D)	c.-162_-153delATATATATAT		MODIFIER	CPATCC_0018680	cgd4_3900
CpIOWA-ATCC_Chr4	945597	G	GCTTCAT	280	conservative_inframe_insertion	Ins-Dup (I)	c.6782_6787dupATGAAG	p.Asp2261_Glu2262dup	MODERATE	CPATCC_0021130	cgd4_1590
CpIOWA-ATCC_Chr4	980830	A	AT	455	upstream_gene_variant	Ins (I)	c.-339_-338insA		MODIFIER	CPATCC_0021280	cgd4_3970
CpIOWA-ATCC_Chr4	1016014	A	ATT	333	upstream_gene_variant	Ins (I)	c.-645_-644insTT		MODIFIER	CPATCC_0021440	cgd4_4130
CpIOWA-ATCC_Chr5	32769	AAGG	A	123	conservative_inframe_deletion	Del (D)	c.4684_4686delCCT	p.Pro1562del	MODERATE	CPATCC_0021850	cgd5_40
CpIOWA-ATCC_Chr5	298355	T	TG	147	frameshift_variant	Ins-Dup (I)	c.1528dupC	p.His510fs	HIGH	CPATCC_0023030	cgd5_1220
CpIOWA-ATCC_Chr5	449726	C	T	424	missense_variant	NA	c.11C>T	p.Ser4Phe	MODERATE	CPATCC_0023800	cgd5_2020
CpIOWA-ATCC_Chr5	585457	C	A	425	upstream_gene_variant	NA	c.-57G>T		MODIFIER	CPATCC_0024390	cgd5_2570
CpIOWA-ATCC_Chr6	239553	C	G	184	upstream_gene_variant	NA	c.-2745G>C		MODIFIER	CPATCC_0012390	cgd6_930
CpIOWA-ATCC_Chr6	618835	G	T	317	missense_variant	NA	c.2991G>T	p.Met997Ile	MODERATE	CPATCC_0014200	cgd6_2660
CpIOWA-ATCC_Chr6	809825	C	T	137	upstream_gene_variant	NA	c.-4222G>A		MODIFIER	CPATCC_0015020	cgd6_3450
CpIOWA-ATCC_Chr6	823928	G	A	215	synonymous_variant	NA	c.345C>T	p.Tyr115Tyr	LOW	CPATCC_0015100	cgd6_3530
CpIOWA-ATCC_Chr6	1151571	G	T	146	missense_variant	NA	c.584C>A	p.Ala195Glu	MODERATE	CPATCC_0016470	cgd6_4840
CpIOWA-ATCC_Chr7	76876	G	A	201	upstream_gene_variant	NA	c.-286C>T		MODIFIER	CPATCC_0006070	cgd7_340
CpIOWA-ATCC_Chr7	95131	T	TTCACATCCAAATTCTGGCTCACATCCAAATTCTGGC	221	conservative_inframe_insertion	Ins-Dup (I)	c.4091_4126dupGCCAGAATTTGGATGTGAGCCAGAATTTGGATGTGA	p.Ser1364_Val1375dup	MODERATE	CPATCC_0006160	cgd7_420
CpIOWA-ATCC_Chr7	316810	G	A	303	synonymous_variant	NA	c.9249C>T	p.Pro3083Pro	LOW	CPATCC_0007000	cgd7_1270
CpIOWA-ATCC_Chr7	316873	C	T	155	synonymous_variant	NA	c.9186G>A	p.Pro3062Pro	LOW	CPATCC_0007000	cgd7_1270
CpIOWA-ATCC_Chr7	316885	G	C	145	synonymous_variant	NA	c.9174C>G	p.Ser3058Ser	LOW	CPATCC_0007000	cgd7_1270
CpIOWA-ATCC_Chr7	317323	G	A	232	synonymous_variant	NA	c.8736C>T	p.Phe2912Phe	LOW	CPATCC_0007000	cgd7_1270
CpIOWA-ATCC_Chr7	388291	G	A	310	missense_variant	NA	c.1159G>A	p.Gly387Ser	MODERATE	CPATCC_0007290	cgd7_1550
CpIOWA-ATCC_Chr7	933809	T	A	50	missense_variant	NA	c.107A>T	p.Gln36Leu	MODERATE	CPATCC_0010040	cgd7_4170
CpIOWA-ATCC_Chr7	963502	A	G	222	missense_variant	NA	c.4165A>G	p.Thr1389Ala	MODERATE	CPATCC_0010190	cgd7_4310
CpIOWA-ATCC_Chr7	969729	C	T	127	missense_variant	NA	c.1424C>T	p.Ser475Leu	MODERATE	CPATCC_0010220	cgd4_30
CpIOWA-ATCC_Chr7	1008562	C	T	210	missense_variant	NA	c.79G>A	p.Gly27Arg	MODERATE	CPATCC_0010370	cgd7_4490
CpIOWA-ATCC_Chr7	1021713	C	T	218	missense_variant	NA	c.1516G>A	p.Glu506Lys	MODERATE	CPATCC_0010400	cgd7_4520
CpIOWA-ATCC_Chr7	1159474	C	T	106	missense_variant	NA	c.1412C>T	p.Ser471Leu	MODERATE	CPATCC_0010980	cgd7_5040
CpIOWA-ATCC_Chr7	1160574	A	G	283	missense_variant	NA	c.2512A>G	p.Arg838Gly	MODERATE	CPATCC_0010980	cgd7_5040
CpIOWA-ATCC_Chr7	1161099	G	A	230	missense_variant	NA	c.3037G>A	p.Val1013Ile	MODERATE	CPATCC_0010980	cgd7_5040
CpIOWA-ATCC_Chr8	86800	C	CGA	109	splice_region_variant&intron_variant	Ins (I)	c.324+6_324+7insGA		LOW	CPATCC_0000380	cgd8_360
CpIOWA-ATCC_Chr8	179171	TCCTGCTCCTGGC	T	69	upstream_gene_variant	Del (D)	c.-3640_-3629delGCCAGGAGCAGG		MODIFIER	CPATCC_0000720	cgd8_660
CpIOWA-ATCC_Chr8	189062	G	T	171	upstream_gene_variant	NA	c.-428C>A		MODIFIER	CPATCC_0000740	cgd8_700
CpIOWA-ATCC_Chr8	199333	C	CT	157	upstream_gene_variant	Ins (I)	c.-4413_-4412insA		MODIFIER	CPATCC_0000750	cgd8_710
CpIOWA-ATCC_Chr8	275811	ATT	A	389	upstream_gene_variant	Del (D)	c.-1414_-1413delAA		MODIFIER	CPATCC_0001080	cgd8_1040
CpIOWA-ATCC_Chr8	301171	TACAACA	T	385	disruptive_inframe_deletion	Del (D)	c.681_686delAACAAC	p.Thr228_Thr229del	MODERATE	CPATCC_0001210	cgd8_1160
CpIOWA-ATCC_Chr8	302333	CA	C	297	downstream_gene_variant	Del (D)	c.*4470delA		MODIFIER	CPATCC_0001190	cgd8_1143
CpIOWA-ATCC_Chr8	310328	ATT	A	417	frameshift_variant	Del (D)	c.376_377delTT	p.Leu126fs	HIGH	CPATCC_0001250	cgd8_1200
CpIOWA-ATCC_Chr8	310333	GA	G	383	frameshift_variant	Del (D)	c.380delA	p.Lys127fs	HIGH	CPATCC_0001250	cgd8_1200
CpIOWA-ATCC_Chr8	316843	T	TC	221	splice_region_variant&intron_variant	Ins (I)	c.1786-4_1786-3insG		LOW	CPATCC_0001270	cgd8_1220
CpIOWA-ATCC_Chr8	318890	TA	T	212	upstream_gene_variant	Del (D)	c.-3283delT		MODIFIER	CPATCC_0001260	cgd8_1210
CpIOWA-ATCC_Chr8	346833	GT	G	355	splice_donor_variant&intron_variant	Del (D)	c.169+2delT		HIGH	CPATCC_0001350	cgd8_1300
CpIOWA-ATCC_Chr8	424983	TA	T	67	upstream_gene_variant	Del (D)	c.-4820delT		MODIFIER	CPATCC_0001600	cgd8_1540
CpIOWA-ATCC_Chr8	465955	C	A	59	upstream_gene_variant	NA	c.-147G>T		MODIFIER	CPATCC_0001830	cgd2_2610
CpIOWA-ATCC_Chr8	599864	A	AT	179	frameshift_variant	Ins (I)	c.2984_2985insT	p.Lys995fs	HIGH	CPATCC_0002380	cgd8_2270
CpIOWA-ATCC_Chr8	697534	CA	C	138	frameshift_variant	Del (D)	c.1191delA	p.Glu398fs	HIGH	CPATCC_0002780	cgd8_2660
CpIOWA-ATCC_Chr8	725242	GGAAGAA	G	196	disruptive_inframe_deletion	Del (D)	c.3798_3803delAGAAGA	p.Glu1266_Glu1267del	MODERATE	CPATCC_0002900	cgd6_3860
CpIOWA-ATCC_Chr8	885236	GGTAAATCTTGTGGTA	G	133	disruptive_inframe_deletion	Del (D)	c.2658_2672delTACCACAAGATTTAC	p.Thr887_Thr891del	MODERATE	CPATCC_0003730	cgd8_3520
CpIOWA-ATCC_Chr8	922844	A	AT	114	5_prime_UTR_variant	Ins (I)	c.-157_-156insT		MODIFIER	CPATCC_0003900	cgd8_3680
CpIOWA-ATCC_Chr8	935910	C	CA	196	upstream_gene_variant	Ins (I)	c.-4516_-4515insT		MODIFIER	CPATCC_0003930	cgd8_3703
CpIOWA-ATCC_Chr8	939843	A	AGT	93	upstream_gene_variant	Ins (I)	c.-4164_-4163insAC		MODIFIER	CPATCC_0003960	cgd8_3730
CpIOWA-ATCC_Chr8	1027823	G	A	172	missense_variant	NA	c.427G>A	p.Val143Ile	MODERATE	CPATCC_0004370	cgd8_4150
CpIOWA-ATCC_Chr8	1036393	A	ATATTATTAT	275	conservative_inframe_insertion	Ins-Dup (I)	c.65_73dupATAATAATA	p.Asn22_Asn24dup	MODERATE	CPATCC_0004400	cgd8_4190
CpIOWA-ATCC_Chr8	1088262	G	A	71	missense_variant	NA	c.67C>T	p.Leu23Phe	MODERATE	CPATCC_0004650	cgd2_3100
CpIOWA-ATCC_Chr8	1088263	G	T	71	synonymous_variant	NA	c.66C>A	p.Arg22Arg	LOW	CPATCC_0004650	cgd2_3100
CpIOWA-ATCC_Chr8	1100170	A	AGTT	246	upstream_gene_variant	Ins (I)	c.-48_-47insGTT		MODIFIER	CPATCC_0004700	cgd8_4490
CpIOWA-ATCC_Chr8	1184465	C	CAA	323	upstream_gene_variant	Ins (I)	c.-3270_-3269insAA		MODIFIER	CPATCC_0005050	cgd8_4800
CpIOWA-ATCC_Chr8	1184471	G	GT	295	upstream_gene_variant	Ins (I)	c.-3264_-3263insT		MODIFIER	CPATCC_0005050	cgd8_4800
CpIOWA-ATCC_Chr8	1197215	GCATCTA	G	360	conservative_inframe_deletion	Del (D)	c.685_690delACATCT	p.Thr229_Ser230del	MODERATE	CPATCC_0005090	cgd8_4830
CpIOWA-ATCC_Chr8	1303976	TA	T	153	frameshift_variant	Del (D)	c.5483delA	p.Tyr1828fs	HIGH	CPATCC_0005590	cgd8_5290
CpIOWA-ATCC_Chr8	1332033	CTCATCT	C	80	disruptive_inframe_deletion	Del (D)	c.120_125delAGATGA	p.Asp41_Glu42del	MODERATE	CPATCC_0005710	cgd8_5420
CpIOWA-ATCC_Chr8	1332191	C	A	37	upstream_gene_variant	NA	c.-1521G>T		MODIFIER	CPATCC_0005700	cgd8_5410

## Sheet: C - BGF-T20HF variants
Table S3 - Annotated variants in HL-2017
Chromosome	Position	Reference	Alternative	Depth	Effect	Insertion or Deletion	Nucleotide change	Aminoacid-change	Impact	Gene ID	Ref Gene ID
CpIOWA-ATCC_Chr1	1135	CATTTATATTAATTTGAGATAAAATTTTAA	C	10	upstream_gene_variant	Del (D)	c.-749_-721delATTTATATTAATTTGAGATAAAATTTTAA		MODIFIER	CPATCC_0035400	cgd1_3860
CpIOWA-ATCC_Chr1	3146	GAAAAAAGACTAAAAATTTATAAAAA	G	31	downstream_gene_variant	Del (D)	c.*421_*445delAAAAAAGACTAAAAATTTATAAAAA		MODIFIER	CPATCC_0035400	cgd1_3860
CpIOWA-ATCC_Chr1	3633	T	TTTGAA	10	downstream_gene_variant	Ins (I)	c.*907_*908insTTGAA		MODIFIER	CPATCC_0035400	cgd1_3860
CpIOWA-ATCC_Chr1	3641	TTAATAAAATAAAATCAAAA	T	10	downstream_gene_variant	Del (D)	c.*916_*934delTAATAAAATAAAATCAAAA		MODIFIER	CPATCC_0035400	cgd1_3860
CpIOWA-ATCC_Chr1	4647	A	AAATTAC	19	downstream_gene_variant	Ins (I)	c.*1921_*1922insAATTAC		MODIFIER	CPATCC_0035400	cgd1_3860
CpIOWA-ATCC_Chr1	8108	T	TA	25	upstream_gene_variant	Ins (I)	c.-352_-351insT		MODIFIER	CPATCC_0035410	cgd1_3850
CpIOWA-ATCC_Chr1	8191	TACATTATTTTAATGA	T	21	upstream_gene_variant	Del (D)	c.-449_-435delTCATTAAAATAATGT		MODIFIER	CPATCC_0035410	cgd1_3850
CpIOWA-ATCC_Chr1	14160	TAA	T	18	upstream_gene_variant	Del (D)	c.-859_-858delTT		MODIFIER	CPATCC_0035420	cgd1_3840
CpIOWA-ATCC_Chr1	23183	GT	G	12	upstream_gene_variant	Del (D)	c.-2246delA		MODIFIER	CPATCC_0035450	cgd1_3810
CpIOWA-ATCC_Chr1	152380	A	AG	10	upstream_gene_variant	Ins (I)	c.-2300_-2299insC		MODIFIER	CPATCC_0036040	cgd1_3250
CpIOWA-ATCC_Chr1	152387	T	TC	13	upstream_gene_variant	Ins (I)	c.-2307_-2306insG		MODIFIER	CPATCC_0036040	cgd1_3250
CpIOWA-ATCC_Chr1	160191	ATC	A	11	upstream_gene_variant	Del (D)	c.-4366_-4365delTC		MODIFIER	CPATCC_0036070	cgd1_3220
CpIOWA-ATCC_Chr1	181853	CATGATG	C	13	conservative_inframe_deletion	Del (D)	c.4327_4332delGATGAT	p.Asp1443_Asp1444del	MODERATE	CPATCC_0036120	cgd1_3170
CpIOWA-ATCC_Chr1	188076	TA	T	24	upstream_gene_variant	Del (D)	c.-1076delT		MODIFIER	CPATCC_0036130	cgd1_3160
CpIOWA-ATCC_Chr1	188128	A	AT	37	upstream_gene_variant	Ins (I)	c.-1128_-1127insA		MODIFIER	CPATCC_0036130	cgd1_3160
CpIOWA-ATCC_Chr1	204168	T	C	20	synonymous_variant	NA	c.11268A>G	p.Arg3756Arg	LOW	CPATCC_0036220	cgd1_3070
CpIOWA-ATCC_Chr1	397820	G	GCCCCTTTTT	17	upstream_gene_variant	Ins (I)	c.-4975_-4974insAAAAAGGGG		MODIFIER	CPATCC_0037230	cgd1_2120
CpIOWA-ATCC_Chr1	492571	G	GACAAA	12	upstream_gene_variant	Ins (I)	c.-288_-287insTTTGT		MODIFIER	CPATCC_0037710	cgd1_1640
CpIOWA-ATCC_Chr1	631826	TAAA	T	13	upstream_gene_variant	Del (D)	c.-1013_-1011delTTT		MODIFIER	CPATCC_0038380	cgd1_970
CpIOWA-ATCC_Chr1	663112	TA	T	12	upstream_gene_variant	Del (D)	c.-3736delT		MODIFIER	CPATCC_0038540	cgd1_830
CpIOWA-ATCC_Chr1	836466	CTTT	C	15	disruptive_inframe_deletion	Del (D)	c.648_650delAAA	p.Lys217del	MODERATE	CPATCC_0039260	cgd1_150
CpIOWA-ATCC_Chr1	872911	T	TTA	14	frameshift_variant&stop_gained	Ins-Dup (I)	c.1310_1311dupTA	p.Lys438fs	HIGH	CPATCC_0039400	cgd1_10
CpIOWA-ATCC_Chr1	875808	TTA	T	16	upstream_gene_variant	Del (D)	n.-48_-47delTA		MODIFIER	CPATCC_0039410	cgd1_5
CpIOWA-ATCC_Chr1	897811	C	A	77	upstream_gene_variant	NA	c.-2647G>T		MODIFIER	CPATCC_0039480	cgd5_4540
CpIOWA-ATCC_Chr1	910023	G	T	20	upstream_gene_variant	NA	c.-746G>T		MODIFIER	CPATCC_0039520	cgd5_4580
CpIOWA-ATCC_Chr1	913875	C	CCAT	23	disruptive_inframe_insertion	Ins-Dup (I)	c.312_314dupTCA	p.His104dup	MODERATE	CPATCC_0039530	cgd5_4590
CpIOWA-ATCC_Chr1	915791	A	G	30	upstream_gene_variant	NA	c.-595A>G		MODIFIER	CPATCC_0039550	cgd5_4610
CpIOWA-ATCC_Chr1	915803	T	C	23	upstream_gene_variant	NA	c.-583T>C		MODIFIER	CPATCC_0039550	cgd5_4610
CpIOWA-ATCC_Chr1	915830	GTTA	G	29	upstream_gene_variant	Del (D)	c.-555_-553delTTA		MODIFIER	CPATCC_0039550	cgd5_4610
CpIOWA-ATCC_Chr1	915856	AT	A	43	upstream_gene_variant	Del (D)	c.-529delT		MODIFIER	CPATCC_0039550	cgd5_4610
CpIOWA-ATCC_Chr1	918043	G	T	108	downstream_gene_variant	NA	c.*3808G>T		MODIFIER	CPATCC_0039530	cgd5_4590
CpIOWA-ATCC_Chr2	130442	T	A	20	upstream_gene_variant	NA	c.-4458A>T		MODIFIER	CPATCC_0026940	cgd2_3860
CpIOWA-ATCC_Chr2	337230	A	T	27	upstream_gene_variant	NA	c.-3911T>A		MODIFIER	CPATCC_0027640	cgd2_3150
CpIOWA-ATCC_Chr2	684734	A	AAT	10	downstream_gene_variant	Ins (I)	c.*4542_*4543insAT		MODIFIER	CPATCC_0029450	cgd2_1390
CpIOWA-ATCC_Chr2	685614	AT	A	16	upstream_gene_variant	Del (D)	n.-305delA		MODIFIER	CPATCC_0029440	cgd2_1373
CpIOWA-ATCC_Chr2	952907	T	C	10	synonymous_variant	NA	c.133T>C	p.Leu45Leu	LOW	CPATCC_0030660	cgd2_270
CpIOWA-ATCC_Chr3	319418	G	A	11	missense_variant	NA	c.1174G>A	p.Val392Ile	MODERATE	CPATCC_0032060	cgd3_1100
CpIOWA-ATCC_Chr3	325665	C	A	16	missense_variant	NA	c.5575G>T	p.Gly1859Trp	MODERATE	CPATCC_0032070	cgd3_1110
CpIOWA-ATCC_Chr4	166613	T	C	10	synonymous_variant	NA	c.2121T>C	p.Asn707Asn	LOW	CPATCC_0017760	cgd4_640
CpIOWA-ATCC_Chr4	197398	G	A	21	missense_variant	NA	c.23G>A	p.Ser8Asn	MODERATE	CPATCC_0017850	cgd4_730
CpIOWA-ATCC_Chr4	387559	G	A	14	upstream_gene_variant	NA	c.-3217C>T		MODIFIER	CPATCC_0018660	cgd4_1530
CpIOWA-ATCC_Chr4	389782	T	TA	11	upstream_gene_variant	Ins (I)	c.-1725_-1724insA		MODIFIER	CPATCC_0018680	cgd4_3900
CpIOWA-ATCC_Chr4	391730	G	GA	15	upstream_gene_variant	Ins (I)	c.-2650_-2649insA		MODIFIER	CPATCC_0018700	cgd4_3880
CpIOWA-ATCC_Chr4	945597	G	GCTTCAT	19	conservative_inframe_insertion	Ins-Dup (I)	c.6782_6787dupATGAAG	p.Asp2261_Glu2262dup	MODERATE	CPATCC_0021130	cgd4_1590
CpIOWA-ATCC_Chr4	971240	TTATTATTAG	T	19	disruptive_inframe_deletion	Del (D)	c.95_103delCTAATAATA	p.Thr32_Asn34del	MODERATE	CPATCC_0021250	cgd4_3940
CpIOWA-ATCC_Chr4	1016209	GTA	G	15	upstream_gene_variant	Del (D)	c.-449_-448delTA		MODIFIER	CPATCC_0021440	cgd4_4130
CpIOWA-ATCC_Chr5	91423	C	T	129	upstream_gene_variant	NA	c.-3700G>A		MODIFIER	CPATCC_0022030	cgd5_230
CpIOWA-ATCC_Chr5	108101	G	T	15	upstream_gene_variant	NA	c.-2256C>A		MODIFIER	CPATCC_0022090	cgd5_310
CpIOWA-ATCC_Chr5	136017	C	T	14	synonymous_variant	NA	c.6G>A	p.Glu2Glu	LOW	CPATCC_0022210	N/A
CpIOWA-ATCC_Chr5	161872	T	G	11	missense_variant	NA	c.1006A>C	p.Ile336Leu	MODERATE	CPATCC_0022360	cgd5_560
CpIOWA-ATCC_Chr5	430018	C	T	14	missense_variant	NA	c.4685G>A	p.Ser1562Asn	MODERATE	CPATCC_0023720	cgd5_1940
CpIOWA-ATCC_Chr5	496851	C	CTATT	70	5_prime_UTR_variant	Ins-Dup (I)	c.-69_-66dupTTTA		MODIFIER	CPATCC_0023990	cgd5_2200
CpIOWA-ATCC_Chr5	585457	C	A	20	upstream_gene_variant	NA	c.-57G>T		MODIFIER	CPATCC_0024390	cgd5_2570
CpIOWA-ATCC_Chr6	176345	G	C	18	missense_variant	NA	c.34G>C	p.Val12Leu	MODERATE	CPATCC_0012170	cgd6_720
CpIOWA-ATCC_Chr6	239553	C	G	12	upstream_gene_variant	NA	c.-2745G>C		MODIFIER	CPATCC_0012390	cgd6_930
CpIOWA-ATCC_Chr6	855733	T	G	10	upstream_gene_variant	NA	c.-637A>C		MODIFIER	CPATCC_0015240	cgd6_3650
CpIOWA-ATCC_Chr6	1037962	G	A	11	synonymous_variant	NA	c.489G>A	p.Gly163Gly	LOW	CPATCC_0016020	cgd6_4400
CpIOWA-ATCC_Chr7	76876	G	A	15	upstream_gene_variant	NA	c.-286C>T		MODIFIER	CPATCC_0006070	cgd7_340
CpIOWA-ATCC_Chr7	359002	C	T	10	missense_variant	NA	c.550G>A	p.Asp184Asn	MODERATE	CPATCC_0007140	cgd7_1400
CpIOWA-ATCC_Chr7	904917	C	CGTTGTTGTT	123	disruptive_inframe_insertion	Ins-Dup (I)	c.1404_1412dupAACAACAAC	p.Thr469_Thr471dup	MODERATE	CPATCC_0009860	cgd7_4020
CpIOWA-ATCC_Chr7	905052	A	T	128	synonymous_variant	NA	c.1278T>A	p.Thr426Thr	LOW	CPATCC_0009860	cgd7_4020
CpIOWA-ATCC_Chr7	963502	A	G	17	missense_variant	NA	c.4165A>G	p.Thr1389Ala	MODERATE	CPATCC_0010190	cgd7_4310
CpIOWA-ATCC_Chr7	977391	C	T	21	missense_variant	NA	c.2367G>A	p.Met789Ile	MODERATE	CPATCC_0010230	cgd7_4340
CpIOWA-ATCC_Chr7	1007780	G	A	10	synonymous_variant	NA	c.861C>T	p.Ala287Ala	LOW	CPATCC_0010370	cgd7_4490
CpIOWA-ATCC_Chr7	1007813	T	G	11	synonymous_variant	NA	c.828A>C	p.Ile276Ile	LOW	CPATCC_0010370	cgd7_4490
CpIOWA-ATCC_Chr7	1008016	G	A	20	synonymous_variant	NA	c.625C>T	p.Leu209Leu	LOW	CPATCC_0010370	cgd7_4490
CpIOWA-ATCC_Chr7	1021713	C	T	10	missense_variant	NA	c.1516G>A	p.Glu506Lys	MODERATE	CPATCC_0010400	cgd7_4520
CpIOWA-ATCC_Chr7	1041336	T	C	14	missense_variant	NA	c.17A>G	p.Lys6Arg	MODERATE	CPATCC_0010440	cgd7_4560
CpIOWA-ATCC_Chr7	1161099	G	A	14	missense_variant	NA	c.3037G>A	p.Val1013Ile	MODERATE	CPATCC_0010980	cgd7_5040
CpIOWA-ATCC_Chr8	275811	ATT	A	20	upstream_gene_variant	Del (D)	c.-1414_-1413delAA		MODIFIER	CPATCC_0001080	cgd8_1040
CpIOWA-ATCC_Chr8	301171	TACAACA	T	27	disruptive_inframe_deletion	Del (D)	c.681_686delAACAAC	p.Thr228_Thr229del	MODERATE	CPATCC_0001210	cgd8_1160
CpIOWA-ATCC_Chr8	302333	CA	C	17	downstream_gene_variant	Del (D)	c.*4470delA		MODIFIER	CPATCC_0001190	cgd8_1143
CpIOWA-ATCC_Chr8	310328	ATT	A	13	frameshift_variant	Del (D)	c.376_377delTT	p.Leu126fs	HIGH	CPATCC_0001250	cgd8_1200
CpIOWA-ATCC_Chr8	310333	GA	G	11	frameshift_variant	Del (D)	c.380delA	p.Lys127fs	HIGH	CPATCC_0001250	cgd8_1200
CpIOWA-ATCC_Chr8	322949	T	C	22	synonymous_variant	NA	c.1095T>C	p.Ile365Ile	LOW	CPATCC_0001290	cgd8_1240
CpIOWA-ATCC_Chr8	346833	GT	G	13	splice_donor_variant&intron_variant	Del (D)	c.169+2delT		HIGH	CPATCC_0001350	cgd8_1300
CpIOWA-ATCC_Chr8	577252	G	A	14	upstream_gene_variant	NA	c.-4613C>T		MODIFIER	CPATCC_0002260	cgd8_2140
CpIOWA-ATCC_Chr8	935891	CA	C	17	upstream_gene_variant	Del (D)	c.-4497delT		MODIFIER	CPATCC_0003930	cgd8_3703
CpIOWA-ATCC_Chr8	935910	C	CA	17	upstream_gene_variant	Ins (I)	c.-4516_-4515insT		MODIFIER	CPATCC_0003930	cgd8_3703
CpIOWA-ATCC_Chr8	1100170	A	AGTT	11	upstream_gene_variant	Ins (I)	c.-48_-47insGTT		MODIFIER	CPATCC_0004700	cgd8_4490
CpIOWA-ATCC_Chr8	1153243	T	TC	14	upstream_gene_variant	Ins (I)	c.-4653_-4652insG		MODIFIER	CPATCC_0004870	cgd8_4650
CpIOWA-ATCC_Chr8	1184465	C	CAA	17	upstream_gene_variant	Ins (I)	c.-3270_-3269insAA		MODIFIER	CPATCC_0005050	cgd8_4800
CpIOWA-ATCC_Chr8	1184471	G	GT	14	upstream_gene_variant	Ins (I)	c.-3264_-3263insT		MODIFIER	CPATCC_0005050	cgd8_4800
CpIOWA-ATCC_Chr8	1239094	G	C	15	upstream_gene_variant	NA	c.-133C>G		MODIFIER	CPATCC_0005210	cgd8_4950

## Sheet: D - BGF-2017 variants
Table S4 - Annotated variants in BGF-2017
Chromosome	Position	Reference	Alternative	Depth	Effect	Insertion or Deletion	Nucleotide change	Aminoacid-change	Impact	Gene ID	Ref Gene ID
CpIOWA-ATCC_Chr1	3146	GAAAAAAGACTAAAAATTTATAAAAA	G	19	downstream_gene_variant	Del (D)	c.*421_*445delAAAAAAGACTAAAAATTTATAAAAA		MODIFIER	CPATCC_0035400	cgd1_3860
CpIOWA-ATCC_Chr1	3610	TAAAA	T	10	downstream_gene_variant	Del (D)	c.*885_*888delAAAA		MODIFIER	CPATCC_0035400	cgd1_3860
CpIOWA-ATCC_Chr1	3633	T	TTTGAA	10	downstream_gene_variant	Ins (I)	c.*907_*908insTTGAA		MODIFIER	CPATCC_0035400	cgd1_3860
CpIOWA-ATCC_Chr1	3641	TTAATAAAATAAAATCAAAA	T	10	downstream_gene_variant	Del (D)	c.*916_*934delTAATAAAATAAAATCAAAA		MODIFIER	CPATCC_0035400	cgd1_3860
CpIOWA-ATCC_Chr1	5704	CT	C	382	frameshift_variant	Del (D)	c.2053delA	p.Ser685fs	HIGH	CPATCC_0035410	cgd1_3850
CpIOWA-ATCC_Chr1	8191	TACATTATTTTAATGA	T	25	upstream_gene_variant	Del (D)	c.-449_-435delTCATTAAAATAATGT		MODIFIER	CPATCC_0035410	cgd1_3850
CpIOWA-ATCC_Chr1	14160	TAA	T	16	upstream_gene_variant	Del (D)	c.-859_-858delTT		MODIFIER	CPATCC_0035420	cgd1_3840
CpIOWA-ATCC_Chr1	23183	GT	G	318	upstream_gene_variant	Del (D)	c.-2246delA		MODIFIER	CPATCC_0035450	cgd1_3810
CpIOWA-ATCC_Chr1	90891	CT	C	40	upstream_gene_variant	Del (D)	c.-2377delA		MODIFIER	CPATCC_0035710	cgd1_3550
CpIOWA-ATCC_Chr1	143822	AGGGAAGGAAG	A	106	upstream_gene_variant	Del (D)	c.-1876_-1867delGGGAAGGAAG		MODIFIER	CPATCC_0036020	cgd1_3270
CpIOWA-ATCC_Chr1	152380	A	AG	29	upstream_gene_variant	Ins (I)	c.-2300_-2299insC		MODIFIER	CPATCC_0036040	cgd1_3250
CpIOWA-ATCC_Chr1	152387	T	TC	27	upstream_gene_variant	Ins (I)	c.-2307_-2306insG		MODIFIER	CPATCC_0036040	cgd1_3250
CpIOWA-ATCC_Chr1	160191	ATC	A	45	upstream_gene_variant	Del (D)	c.-4366_-4365delTC		MODIFIER	CPATCC_0036070	cgd1_3220
CpIOWA-ATCC_Chr1	181671	G	T	58	missense_variant	NA	c.4097G>T	p.Ser1366Ile	MODERATE	CPATCC_0036120	cgd1_3170
CpIOWA-ATCC_Chr1	181755	TTGATTCCAATTC	T	59	disruptive_inframe_deletion	Del (D)	c.4206_4217delTGATTCCAATTC	p.Asp1403_Ser1406del	MODERATE	CPATCC_0036120	cgd1_3170
CpIOWA-ATCC_Chr1	181916	A	G	50	missense_variant	NA	c.4342A>G	p.Asn1448Asp	MODERATE	CPATCC_0036120	cgd1_3170
CpIOWA-ATCC_Chr1	351967	T	TG	471	frameshift_variant	Ins-Dup (I)	c.432dupC	p.Ser145fs	HIGH	CPATCC_0036980	cgd1_2360
CpIOWA-ATCC_Chr1	351975	A	AC	460	frameshift_variant	Ins-Dup (I)	c.424dupG	p.Val142fs	HIGH	CPATCC_0036980	cgd1_2360
CpIOWA-ATCC_Chr1	397820	G	GCCCCTTTTT	19	upstream_gene_variant	Ins (I)	c.-4975_-4974insAAAAAGGGG		MODIFIER	CPATCC_0037230	cgd1_2120
CpIOWA-ATCC_Chr1	397822	TAAAAAAAAAAAAAAAA	T	18	upstream_gene_variant	Del (D)	c.-4992_-4977delTTTTTTTTTTTTTTTT		MODIFIER	CPATCC_0037230	cgd1_2120
CpIOWA-ATCC_Chr1	636971	A	ATAT	10	upstream_gene_variant	Ins (I)	c.-808_-807insATA		MODIFIER	CPATCC_0038400	cgd1_950
CpIOWA-ATCC_Chr1	663112	TA	T	43	upstream_gene_variant	Del (D)	c.-3736delT		MODIFIER	CPATCC_0038540	cgd1_830
CpIOWA-ATCC_Chr1	676631	A	AT	111	upstream_gene_variant	Ins (I)	c.-3865_-3864insA		MODIFIER	CPATCC_0038580	cgd1_790
CpIOWA-ATCC_Chr1	676640	T	TA	109	upstream_gene_variant	Ins (I)	c.-3874_-3873insT		MODIFIER	CPATCC_0038580	cgd1_790
CpIOWA-ATCC_Chr1	709447	CT	C	15	upstream_gene_variant	Del (D)	c.-523delA		MODIFIER	CPATCC_0038680	cgd1_700
CpIOWA-ATCC_Chr1	765782	T	TGCTCTAC	396	upstream_gene_variant	Ins (I)	c.-2354_-2353insGTAGAGC		MODIFIER	CPATCC_0038870	cgd1_530
CpIOWA-ATCC_Chr1	773912	CGAATCA	C	388	disruptive_inframe_deletion	Del (D)	c.1455_1460delTGATTC	p.Asp486_Ser487del	MODERATE	CPATCC_0038930	cgd1_470
CpIOWA-ATCC_Chr1	815714	CTT	C	133	upstream_gene_variant	Del (D)	c.-3690_-3689delAA		MODIFIER	CPATCC_0039130	cgd1_270
CpIOWA-ATCC_Chr1	836466	CTTT	C	34	disruptive_inframe_deletion	Del (D)	c.648_650delAAA	p.Lys217del	MODERATE	CPATCC_0039260	cgd1_150
CpIOWA-ATCC_Chr1	872911	T	TTA	65	frameshift_variant&stop_gained	Ins-Dup (I)	c.1310_1311dupTA	p.Lys438fs	HIGH	CPATCC_0039400	cgd1_10
CpIOWA-ATCC_Chr1	875808	TTA	T	82	upstream_gene_variant	Del (D)	n.-48_-47delTA		MODIFIER	CPATCC_0039410	cgd1_5
CpIOWA-ATCC_Chr1	885290	AT	A	22	frameshift_variant	Del (D)	c.17delA	p.Asn6fs	HIGH	CPATCC_0039440	cgd5_4510
CpIOWA-ATCC_Chr1	901357	CAAT	C	19	downstream_gene_variant	Del (D)	c.*4838_*4840delAAT		MODIFIER	CPATCC_0039490	cgd5_4550
CpIOWA-ATCC_Chr1	912816	CT	C	11	upstream_gene_variant	Del (D)	c.-780delT		MODIFIER	CPATCC_0039530	cgd5_4590
CpIOWA-ATCC_Chr1	913875	CCATCATCAT	C	195	disruptive_inframe_deletion	Del (D)	c.306_314delTCATCATCA	p.His102_His104del	MODERATE	CPATCC_0039530	cgd5_4590
CpIOWA-ATCC_Chr1	915497	GTGATGATGA	G	883	disruptive_inframe_deletion	Del (D)	c.423_431delTGATGATGA	p.Asp141_Asp143del	MODERATE	CPATCC_0039540	cgd5_4600
CpIOWA-ATCC_Chr1	915647	GA	G	1067	frameshift_variant	Del (D)	c.563delA	p.Lys188fs	HIGH	CPATCC_0039540	cgd5_4600
CpIOWA-ATCC_Chr1	915803	T	C	52	upstream_gene_variant	NA	c.-583T>C		MODIFIER	CPATCC_0039550	cgd5_4610
CpIOWA-ATCC_Chr1	915877	A	T	56	upstream_gene_variant	NA	c.-509A>T		MODIFIER	CPATCC_0039550	cgd5_4610
CpIOWA-ATCC_Chr1	915894	G	A	50	upstream_gene_variant	NA	c.-492G>A		MODIFIER	CPATCC_0039550	cgd5_4610
CpIOWA-ATCC_Chr1	915902	A	ATAAT	49	upstream_gene_variant	Ins (I)	c.-484_-483insTAAT		MODIFIER	CPATCC_0039550	cgd5_4610
CpIOWA-ATCC_Chr1	915920	G	A	43	upstream_gene_variant	NA	c.-466G>A		MODIFIER	CPATCC_0039550	cgd5_4610
CpIOWA-ATCC_Chr1	915953	A	T	41	upstream_gene_variant	NA	c.-433A>T		MODIFIER	CPATCC_0039550	cgd5_4610
CpIOWA-ATCC_Chr1	916044	ATTTTTTTT	A	21	upstream_gene_variant	Del (D)	c.-341_-334delTTTTTTTT		MODIFIER	CPATCC_0039550	cgd5_4610
CpIOWA-ATCC_Chr1	916064	T	A	21	upstream_gene_variant	NA	c.-322T>A		MODIFIER	CPATCC_0039550	cgd5_4610
CpIOWA-ATCC_Chr1	916084	A	T	31	upstream_gene_variant	NA	c.-302A>T		MODIFIER	CPATCC_0039550	cgd5_4610
CpIOWA-ATCC_Chr1	916095	A	AG	31	upstream_gene_variant	Ins (I)	c.-291_-290insG		MODIFIER	CPATCC_0039550	cgd5_4610
CpIOWA-ATCC_Chr1	916115	A	G	30	upstream_gene_variant	NA	c.-271A>G		MODIFIER	CPATCC_0039550	cgd5_4610
CpIOWA-ATCC_Chr1	916125	C	CA	32	upstream_gene_variant	Ins (I)	c.-261_-260insA		MODIFIER	CPATCC_0039550	cgd5_4610
CpIOWA-ATCC_Chr1	917378	TTTA	T	25	downstream_gene_variant	Del (D)	c.*3144_*3146delTTA		MODIFIER	CPATCC_0039530	cgd5_4590
CpIOWA-ATCC_Chr1	918714	AT	A	26	downstream_gene_variant	Del (D)	c.*4480delT		MODIFIER	CPATCC_0039530	cgd5_4590
CpIOWA-ATCC_Chr1	920026	GTTTAGGTTTAGGTTTTAGGTTTTAGGTTTAGGTTTAGGTTTAGGTTTTAGGTTTAGGTTTAGGTTTTA	G	16	downstream_gene_variant	Del (D)	c.*4370_*4437delTTTAGGTTTAGGTTTTAGGTTTTAGGTTTAGGTTTAGGTTTAGGTTTTAGGTTTAGGTTTAGGTTTTA		MODIFIER	CPATCC_0039540	cgd5_4600
CpIOWA-ATCC_Chr2	736	A	AC	41	downstream_gene_variant	Ins (I)	c.*329_*330insG		MODIFIER	CPATCC_0026380	cgd2_4380
CpIOWA-ATCC_Chr2	129520	A	AAGGAGC	159	conservative_inframe_insertion	Ins-Dup (I)	c.487_492dupGCTCCT	p.Pro164_Ser165insAlaPro	MODERATE	CPATCC_0026950	cgd2_3850
CpIOWA-ATCC_Chr2	342268	ACAACTCCAGCCC	A	280	conservative_inframe_deletion	Del (D)	c.685_696delGCCCCAACTCCA	p.Ala229_Pro232del	MODERATE	CPATCC_0027680	cgd2_3110
CpIOWA-ATCC_Chr2	379155	CA	C	112	upstream_gene_variant	Del (D)	c.-148delA		MODIFIER	CPATCC_0027850	cgd2_2940
CpIOWA-ATCC_Chr2	526166	CA	C	42	upstream_gene_variant	Del (D)	c.-3440delT		MODIFIER	CPATCC_0028490	cgd2_2320
CpIOWA-ATCC_Chr2	541310	TA	T	213	upstream_gene_variant	Del (D)	c.-2332delT		MODIFIER	CPATCC_0028590	cgd2_2220
CpIOWA-ATCC_Chr2	641948	T	C	279	missense_variant	NA	c.1745T>C	p.Phe582Ser	MODERATE	CPATCC_0029180	cgd2_1640
CpIOWA-ATCC_Chr2	785647	TGG	T	23	upstream_gene_variant	Del (D)	c.-4353_-4352delCC		MODIFIER	CPATCC_0029920	cgd2_920
CpIOWA-ATCC_Chr3	106347	AT	A	58	upstream_gene_variant	Del (D)	c.-2204delA		MODIFIER	CPATCC_0031220	cgd3_350
CpIOWA-ATCC_Chr3	261678	GT	G	65	upstream_gene_variant	Del (D)	c.-1662delA		MODIFIER	CPATCC_0031680	cgd3_740
CpIOWA-ATCC_Chr3	442495	T	G	28	upstream_gene_variant	NA	c.-702A>C		MODIFIER	CPATCC_0032550	cgd3_1590
CpIOWA-ATCC_Chr4	945597	G	GCTTCAT	123	conservative_inframe_insertion	Ins-Dup (I)	c.6782_6787dupATGAAG	p.Asp2261_Glu2262dup	MODERATE	CPATCC_0021130	cgd4_1590
CpIOWA-ATCC_Chr5	18461	TA	T	12	upstream_gene_variant	Del (D)	c.-222delT		MODIFIER	CPATCC_0021820	cgd3_4360
CpIOWA-ATCC_Chr5	937212	GTTA	G	14	disruptive_inframe_deletion	Del (D)	c.8196_8198delTAA	p.Asn2733del	MODERATE	CPATCC_0025870	cgd5_3110
CpIOWA-ATCC_Chr5	1062399	AT	A	83	upstream_gene_variant	Del (D)	c.-3542delA		MODIFIER	CPATCC_0026250	cgd5_3500
CpIOWA-ATCC_Chr6	855733	T	G	51	upstream_gene_variant	NA	c.-637A>C		MODIFIER	CPATCC_0015240	cgd6_3650
CpIOWA-ATCC_Chr6	1282996	AGTGGTGGTGGTGGTGGTG	A	105	disruptive_inframe_deletion	Del (D)	c.1821_1838delCACCACCACCACCACCAC	p.Thr608_Thr613del	MODERATE	CPATCC_0017020	cgd6_5410
CpIOWA-ATCC_Chr7	89836	TA	T	15	upstream_gene_variant	Del (D)	c.-2315delT		MODIFIER	CPATCC_0006130	cgd7_390
CpIOWA-ATCC_Chr7	622756	AAT	A	29	upstream_gene_variant	Del (D)	c.-3919_-3918delAT		MODIFIER	CPATCC_0008460	cgd7_2650
CpIOWA-ATCC_Chr7	1009411	C	CA	23	upstream_gene_variant	Ins (I)	c.-772_-771insT		MODIFIER	CPATCC_0010370	cgd7_4490
CpIOWA-ATCC_Chr7	1159817	C	G	355	synonymous_variant	NA	c.1755C>G	p.Gly585Gly	LOW	CPATCC_0010980	cgd7_5040
CpIOWA-ATCC_Chr7	1161099	G	A	258	missense_variant	NA	c.3037G>A	p.Val1013Ile	MODERATE	CPATCC_0010980	cgd7_5040
CpIOWA-ATCC_Chr7	1246178	G	C	353	missense_variant	NA	c.533C>G	p.Ala178Gly	MODERATE	CPATCC_0011400	cgd7_5450
CpIOWA-ATCC_Chr8	62558	CTT	C	54	upstream_gene_variant	Del (D)	c.-2132_-2131delTT		MODIFIER	CPATCC_0000250	cgd8_240
CpIOWA-ATCC_Chr8	86800	C	CGA	389	splice_region_variant&intron_variant	Ins (I)	c.324+6_324+7insGA		LOW	CPATCC_0000380	cgd8_360
CpIOWA-ATCC_Chr8	149736	GAAA	G	18	upstream_gene_variant	Del (D)	c.-4539_-4537delTTT		MODIFIER	CPATCC_0000610	cgd8_570
CpIOWA-ATCC_Chr8	179171	TCCTGCTCCTGGC	T	88	upstream_gene_variant	Del (D)	c.-3640_-3629delGCCAGGAGCAGG		MODIFIER	CPATCC_0000720	cgd8_660
CpIOWA-ATCC_Chr8	199333	C	CT	16	upstream_gene_variant	Ins (I)	c.-4413_-4412insA		MODIFIER	CPATCC_0000750	cgd8_710
CpIOWA-ATCC_Chr8	275811	ATT	A	22	upstream_gene_variant	Del (D)	c.-1414_-1413delAA		MODIFIER	CPATCC_0001080	cgd8_1040
CpIOWA-ATCC_Chr8	297117	T	C	20	upstream_gene_variant	NA	c.-4216A>G		MODIFIER	CPATCC_0001160	cgd8_1113
CpIOWA-ATCC_Chr8	297333	T	C	34	5_prime_UTR_variant	NA	c.-234T>C		MODIFIER	CPATCC_0001190	cgd8_1143
CpIOWA-ATCC_Chr8	301171	TACAACA	T	118	disruptive_inframe_deletion	Del (D)	c.681_686delAACAAC	p.Thr228_Thr229del	MODERATE	CPATCC_0001210	cgd8_1160
CpIOWA-ATCC_Chr8	302333	CA	C	22	downstream_gene_variant	Del (D)	c.*4470delA		MODIFIER	CPATCC_0001190	cgd8_1143
CpIOWA-ATCC_Chr8	310328	ATT	A	10	frameshift_variant	Del (D)	c.376_377delTT	p.Leu126fs	HIGH	CPATCC_0001250	cgd8_1200
CpIOWA-ATCC_Chr8	310333	GA	G	10	frameshift_variant	Del (D)	c.380delA	p.Lys127fs	HIGH	CPATCC_0001250	cgd8_1200
CpIOWA-ATCC_Chr8	316843	T	TC	142	splice_region_variant&intron_variant	Ins (I)	c.1786-4_1786-3insG		LOW	CPATCC_0001270	cgd8_1220
CpIOWA-ATCC_Chr8	318890	TA	T	15	upstream_gene_variant	Del (D)	c.-3283delT		MODIFIER	CPATCC_0001260	cgd8_1210
CpIOWA-ATCC_Chr8	346833	GT	G	100	splice_donor_variant&intron_variant	Del (D)	c.169+2delT		HIGH	CPATCC_0001350	cgd8_1300
CpIOWA-ATCC_Chr8	558995	ATT	A	12	upstream_gene_variant	Del (D)	c.-754_-753delAA		MODIFIER	CPATCC_0002190	cgd8_2080
CpIOWA-ATCC_Chr8	558998	T	A	12	upstream_gene_variant	NA	c.-755A>T		MODIFIER	CPATCC_0002190	cgd8_2080
CpIOWA-ATCC_Chr8	596327	CAT	C	31	upstream_gene_variant	Del (D)	c.-247_-246delAT		MODIFIER	CPATCC_0002370	cgd8_2260
CpIOWA-ATCC_Chr8	599864	A	AT	50	frameshift_variant	Ins (I)	c.2984_2985insT	p.Lys995fs	HIGH	CPATCC_0002380	cgd8_2270
CpIOWA-ATCC_Chr8	697534	CA	C	160	frameshift_variant	Del (D)	c.1191delA	p.Glu398fs	HIGH	CPATCC_0002780	cgd8_2660
CpIOWA-ATCC_Chr8	725242	GGAAGAA	G	107	disruptive_inframe_deletion	Del (D)	c.3798_3803delAGAAGA	p.Glu1266_Glu1267del	MODERATE	CPATCC_0002900	cgd6_3860
CpIOWA-ATCC_Chr8	885236	GGTAAATCTTGTGGTA	G	151	disruptive_inframe_deletion	Del (D)	c.2658_2672delTACCACAAGATTTAC	p.Thr887_Thr891del	MODERATE	CPATCC_0003730	cgd8_3520
CpIOWA-ATCC_Chr8	922844	A	AT	401	5_prime_UTR_variant	Ins (I)	c.-157_-156insT		MODIFIER	CPATCC_0003900	cgd8_3680
CpIOWA-ATCC_Chr8	935891	CAA	C	31	upstream_gene_variant	Del (D)	c.-4498_-4497delTT		MODIFIER	CPATCC_0003930	cgd8_3703
CpIOWA-ATCC_Chr8	935910	C	CA	29	upstream_gene_variant	Ins (I)	c.-4516_-4515insT		MODIFIER	CPATCC_0003930	cgd8_3703
CpIOWA-ATCC_Chr8	939843	A	AGT	270	upstream_gene_variant	Ins (I)	c.-4164_-4163insAC		MODIFIER	CPATCC_0003960	cgd8_3730
CpIOWA-ATCC_Chr8	996104	CTTTT	C	12	upstream_gene_variant	Del (D)	c.-3692_-3689delAAAA		MODIFIER	CPATCC_0004220	cgd8_4010
CpIOWA-ATCC_Chr8	1100170	A	AGTT	13	upstream_gene_variant	Ins (I)	c.-48_-47insGTT		MODIFIER	CPATCC_0004700	cgd8_4490
CpIOWA-ATCC_Chr8	1153243	T	TC	12	upstream_gene_variant	Ins (I)	c.-4653_-4652insG		MODIFIER	CPATCC_0004870	cgd8_4650
CpIOWA-ATCC_Chr8	1184465	C	CAA	13	upstream_gene_variant	Ins (I)	c.-3270_-3269insAA		MODIFIER	CPATCC_0005050	cgd8_4800
CpIOWA-ATCC_Chr8	1184471	G	GT	13	upstream_gene_variant	Ins (I)	c.-3264_-3263insT		MODIFIER	CPATCC_0005050	cgd8_4800
CpIOWA-ATCC_Chr8	1197215	GCATCTA	G	346	conservative_inframe_deletion	Del (D)	c.685_690delACATCT	p.Thr229_Ser230del	MODERATE	CPATCC_0005090	cgd8_4830
CpIOWA-ATCC_Chr8	1303976	TA	T	175	frameshift_variant	Del (D)	c.5483delA	p.Tyr1828fs	HIGH	CPATCC_0005590	cgd8_5290
CpIOWA-ATCC_Chr8	1332033	CTCATCT	C	153	disruptive_inframe_deletion	Del (D)	c.120_125delAGATGA	p.Asp41_Glu42del	MODERATE	CPATCC_0005710	cgd8_5420
CpIOWA-ATCC_Chr8	1332180	AC	A	25	upstream_gene_variant	Del (D)	c.-1511delG		MODIFIER	CPATCC_0005700	cgd8_5410
CpIOWA-ATCC_Chr8	1332191	C	A	20	upstream_gene_variant	NA	c.-1521G>T		MODIFIER	CPATCC_0005700	cgd8_5410

## Sheet: E - Shared and Unique variants
Table S5 - Shared and unique variants found between all samples when compared to IOWA-ATCC
Chromosome	Variant Position	Intersection	GeneID	Ref Gene ID	Effect	Product
CpIOWA-ATCC_Chr1	3146	Intersect all three	CPATCC_0035400	cgd1_3860	downstream_gene_variant	dUTPase-like protein
CpIOWA-ATCC_Chr1	3633		CPATCC_0035400	cgd1_3860	downstream_gene_variant
CpIOWA-ATCC_Chr1	3641		CPATCC_0035400	cgd1_3860	downstream_gene_variant
CpIOWA-ATCC_Chr1	8191		CPATCC_0035410	cgd1_3850	upstream_gene_variant	putative Secreted Protein (SKSR gene family)
CpIOWA-ATCC_Chr1	14160		CPATCC_0035420	cgd1_3840	upstream_gene_variant	Insulinase-like peptidase/telomeric protein
CpIOWA-ATCC_Chr1	23183		CPATCC_0035450	cgd1_3810	upstream_gene_variant	Uncharacterized protein
CpIOWA-ATCC_Chr1	152380		CPATCC_0036040	cgd1_3250	upstream_gene_variant	putative signal peptide-containing transmembrane associated protein
CpIOWA-ATCC_Chr1	152387		CPATCC_0036040	cgd1_3250	upstream_gene_variant
CpIOWA-ATCC_Chr1	160191		CPATCC_0036070	cgd1_3220	upstream_gene_variant	Erythrocyte membrane-associated antigen
CpIOWA-ATCC_Chr1	397820		CPATCC_0037230	cgd1_2120	upstream_gene_variant	Armadillo-type fold containing protein
CpIOWA-ATCC_Chr1	663112		CPATCC_0038540	cgd1_830	upstream_gene_variant	Sen1p/ NAM7 like superfamily I RNA helicase
CpIOWA-ATCC_Chr1	836466		CPATCC_0039260	cgd1_150	disruptive_inframe_deletion	putative Secreted Protein (SKSR gene family)
CpIOWA-ATCC_Chr1	872911		CPATCC_0039400	cgd1_10	frameshift_variant&stop_gained	membrane associated protein
CpIOWA-ATCC_Chr1	875808		CPATCC_0039410	cgd1_5	upstream_gene_variant	unspecified product
CpIOWA-ATCC_Chr1	913875		CPATCC_0039530	cgd5_4590	disruptive_inframe_insertion	Uncharacterized protein (MEDLE gene family)
CpIOWA-ATCC_Chr4	945597		CPATCC_0021130	cgd4_1590	conservative_inframe_insertion	Chromodomain-helicase-DNA-binding'multidomain chromatin protein
CpIOWA-ATCC_Chr7	1161099		CPATCC_0010980	cgd7_5040	missense_variant	hypothetical protein
CpIOWA-ATCC_Chr8	275811		CPATCC_0001080	cgd8_1040	upstream_gene_variant	Ras
CpIOWA-ATCC_Chr8	301171		CPATCC_0001210	cgd8_1160	disruptive_inframe_deletion	putative Secreted Protein
CpIOWA-ATCC_Chr8	302333		CPATCC_0001190	cgd8_1143	downstream_gene_variant	Transcription factor Pcc1
CpIOWA-ATCC_Chr8	310328		CPATCC_0001250	cgd8_1200	frameshift_variant	E3A like HECT domain containing ubiquitin protein ligase
CpIOWA-ATCC_Chr8	310333		CPATCC_0001250	cgd8_1200	frameshift_variant
CpIOWA-ATCC_Chr8	346833		CPATCC_0001350	cgd8_1300	splice_donor_variant&intron_variant	RecF/RecN/SMC protein 5
CpIOWA-ATCC_Chr8	935910		CPATCC_0003930	cgd8_3703	upstream_gene_variant	Nucleolar protein 12
CpIOWA-ATCC_Chr8	1100170		CPATCC_0004700	cgd8_4490	upstream_gene_variant	Uncharacterized protein
CpIOWA-ATCC_Chr8	1184465		CPATCC_0005050	cgd8_4800	upstream_gene_variant	Zinc finger,RING/FYVE/FHA/SMAD/PHD-type domain containing protein
CpIOWA-ATCC_Chr8	1184471		CPATCC_0005050	cgd8_4800	upstream_gene_variant
CpIOWA-ATCC_Chr1	915803	Intersect BGF-2017 and BGF-T20HF	CPATCC_0039550	cgd5_4610	upstream_gene_variant	Uncharacterized protein (MEDLE gene family)
CpIOWA-ATCC_Chr6	855733		CPATCC_0015240	cgd6_3650	upstream_gene_variant	Signal peptide,Ankyrin repeat-containing protein
CpIOWA-ATCC_Chr8	935891		CPATCC_0003930	cgd8_3703	upstream_gene_variant	Nucleolar protein 12
CpIOWA-ATCC_Chr8	1153243		CPATCC_0004870	cgd8_4650	upstream_gene_variant	DNA polymerase delta subunit 4
CpIOWA-ATCC_Chr1	3610	Intersect BGF-2017 and BGF-T0	CPATCC_0035400	cgd1_3860	downstream_gene_variant	dUTPase-like protein
CpIOWA-ATCC_Chr1	5704		CPATCC_0035410	cgd1_3850	frameshift_variant	putative Secreted Protein (SKSR gene family)
CpIOWA-ATCC_Chr1	90891		CPATCC_0035710	cgd1_3550	upstream_gene_variant	Uncharacterized protein
CpIOWA-ATCC_Chr1	143822		CPATCC_0036020	cgd1_3270	upstream_gene_variant	Uncharacterized protein with WD40-repeat
CpIOWA-ATCC_Chr1	351967		CPATCC_0036980	cgd1_2360	frameshift_variant	Serine/threonine-protein phosphatase
CpIOWA-ATCC_Chr1	351975		CPATCC_0036980	cgd1_2360	frameshift_variant
CpIOWA-ATCC_Chr1	397822		CPATCC_0037230	cgd1_2120	upstream_gene_variant	Armadillo-type fold containing protein
CpIOWA-ATCC_Chr1	676631		CPATCC_0038580	cgd1_790	upstream_gene_variant	Uncharacterized protein
CpIOWA-ATCC_Chr1	676640		CPATCC_0038580	cgd1_790	upstream_gene_variant
CpIOWA-ATCC_Chr1	765782		CPATCC_0038870	cgd1_530	upstream_gene_variant	H/ACA ribonucleoprotein complex subunit Nop10
CpIOWA-ATCC_Chr1	773912		CPATCC_0038930	cgd1_470	disruptive_inframe_deletion	Armadillo-type fold/Signal peptide region containing protein
CpIOWA-ATCC_Chr1	815714		CPATCC_0039130	cgd1_270	upstream_gene_variant	C2H2-type Zinc finger domain containing protein
CpIOWA-ATCC_Chr1	915647		CPATCC_0039540	cgd5_4600	frameshift_variant	Uncharacterized protein (MEDLE gene family)
CpIOWA-ATCC_Chr2	736		CPATCC_0026380	cgd2_4380	downstream_gene_variant	Signal peptide containing protein/gene anchored to telomere
CpIOWA-ATCC_Chr2	129520		CPATCC_0026950	cgd2_3850	conservative_inframe_insertion	Formin Homology 2 Domain
CpIOWA-ATCC_Chr2	541310		CPATCC_0028590	cgd2_2220	upstream_gene_variant	Uncharacterized protein
CpIOWA-ATCC_Chr2	641948		CPATCC_0029180	cgd2_1640	missense_variant	Serine/threonine-protein phosphatase
CpIOWA-ATCC_Chr8	86800		CPATCC_0000380	cgd8_360	splice_region_variant&intron_variant	vacuolar ATP synthase subunit E
CpIOWA-ATCC_Chr8	179171		CPATCC_0000720	cgd8_660	upstream_gene_variant	Uncharacterized protein
CpIOWA-ATCC_Chr8	199333		CPATCC_0000750	cgd8_710	upstream_gene_variant	Myosin motor domain containing protein
CpIOWA-ATCC_Chr8	316843		CPATCC_0001270	cgd8_1220	splice_region_variant&intron_variant	Alpha/Beta hydrolase fold containing protein
CpIOWA-ATCC_Chr8	318890		CPATCC_0001260	cgd8_1210	upstream_gene_variant	Adenine nucleotide translocator 1/Mitochondrial carrier protein
CpIOWA-ATCC_Chr8	599864		CPATCC_0002380	cgd8_2270	frameshift_variant	Uncharacterized protein
CpIOWA-ATCC_Chr8	697534		CPATCC_0002780	cgd8_2660	frameshift_variant	Uncharacterized protein
CpIOWA-ATCC_Chr8	725242		CPATCC_0002900	cgd6_3860	disruptive_inframe_deletion	Bromodomain/HAS/DEXDc/SNF2 domain containing protein
CpIOWA-ATCC_Chr8	885236		CPATCC_0003730	cgd8_3520	disruptive_inframe_deletion	putative Secreted Protein
CpIOWA-ATCC_Chr8	922844		CPATCC_0003900	cgd8_3680	5_prime_UTR_variant	Acetyl-CoA carboxylase
CpIOWA-ATCC_Chr8	939843		CPATCC_0003960	cgd8_3730	upstream_gene_variant	Uncharacterized protein
CpIOWA-ATCC_Chr8	1197215		CPATCC_0005090	cgd8_4830	conservative_inframe_deletion	Signal peptide,Kazal-type serine protease inhibitor domain containing protein
CpIOWA-ATCC_Chr8	1303976		CPATCC_0005590	cgd8_5290	frameshift_variant	putative Secreted Protein
CpIOWA-ATCC_Chr8	1332033		CPATCC_0005710	cgd8_5420	disruptive_inframe_deletion	Uncharacterized protein
CpIOWA-ATCC_Chr8	1332191		CPATCC_0005700	cgd8_5410	upstream_gene_variant	HhH-GPD domain containing protein
CpIOWA-ATCC_Chr1	1135	Intersect BGF-T0 and BGF-T20HF	CPATCC_0035400	cgd1_3860	upstream_gene_variant	dUTPase-like protein
CpIOWA-ATCC_Chr1	4647		CPATCC_0035400	cgd1_3860	downstream_gene_variant
CpIOWA-ATCC_Chr1	492571		CPATCC_0037710	cgd1_1640	upstream_gene_variant	PHD-finger/AT hook containing chromatin protein
CpIOWA-ATCC_Chr1	631826		CPATCC_0038380	cgd1_970	upstream_gene_variant	RING finger containing protein
CpIOWA-ATCC_Chr2	684734		CPATCC_0029450	cgd2_1390	downstream_gene_variant	Uncharacterized protein
CpIOWA-ATCC_Chr2	685614		CPATCC_0029440	cgd2_1373	upstream_gene_variant	Uncharacterized protein
CpIOWA-ATCC_Chr3	325665		CPATCC_0032070	cgd3_1110	missense_variant	P-type ATPase A /Adenylate and Guanylate cyclase catalytic domain-containing protein
CpIOWA-ATCC_Chr5	585457		CPATCC_0024390	cgd5_2570	upstream_gene_variant	Uncharacterized protein
CpIOWA-ATCC_Chr6	239553		CPATCC_0012390	cgd6_930	upstream_gene_variant	rRNA adenine N(6)-methyltransferase
CpIOWA-ATCC_Chr7	76876		CPATCC_0006070	cgd7_340	upstream_gene_variant	GRASP55/65 PDZ-like domain containing protein
CpIOWA-ATCC_Chr7	963502		CPATCC_0010190	cgd7_4310	missense_variant	Cysteine-rich secretory protein
CpIOWA-ATCC_Chr7	1021713		CPATCC_0010400	cgd7_4520	missense_variant	ABC transporter integral membrane type-1 fused domain containing protein
CpIOWA-ATCC_Chr1	8108	BGF-T20HF only	CPATCC_0035410	cgd1_3850	upstream_gene_variant	putative Secreted Protein (SKSR gene family)
CpIOWA-ATCC_Chr1	181853		CPATCC_0036120	cgd1_3170	conservative_inframe_deletion	PH domain-containing protein
CpIOWA-ATCC_Chr1	188076		CPATCC_0036130	cgd1_3160	upstream_gene_variant	mRNA 3' end processing protein RNA14 with HAT repeats
CpIOWA-ATCC_Chr1	188128		CPATCC_0036130	cgd1_3160	upstream_gene_variant	mRNA 3' end processing protein RNA14 with HAT repeats
CpIOWA-ATCC_Chr1	204168		CPATCC_0036220	cgd1_3070	synonymous_variant	Armadillo-type fold/WD40 repeat containing protein
CpIOWA-ATCC_Chr1	897811		CPATCC_0039480	cgd5_4540	upstream_gene_variant	Aspartate--ammonia ligase
CpIOWA-ATCC_Chr1	910023		CPATCC_0039520	cgd5_4580	upstream_gene_variant	Uncharacterized protein (MEDLE gene family)
CpIOWA-ATCC_Chr1	915791		CPATCC_0039550	cgd5_4610	upstream_gene_variant	Uncharacterized protein (MEDLE gene family)
CpIOWA-ATCC_Chr1	915830		CPATCC_0039550	cgd5_4610	upstream_gene_variant
CpIOWA-ATCC_Chr1	915856		CPATCC_0039550	cgd5_4610	upstream_gene_variant
CpIOWA-ATCC_Chr1	918043		CPATCC_0039530	cgd5_4590	downstream_gene_variant	Uncharacterized protein (MEDLE gene family)
CpIOWA-ATCC_Chr2	130442		CPATCC_0026940	cgd2_3860	upstream_gene_variant	BBOX Zinc finger domain containing protein
CpIOWA-ATCC_Chr2	337230		CPATCC_0027640	cgd2_3150	upstream_gene_variant	Ubiquitin fusion degradation protein UFD1
CpIOWA-ATCC_Chr2	952907		CPATCC_0030660	cgd2_270	synonymous_variant	Eukaryotic translation initiation factor 3 subunit D
CpIOWA-ATCC_Chr3	319418		CPATCC_0032060	cgd3_1100	missense_variant	Uncharacterized protein
CpIOWA-ATCC_Chr4	166613		CPATCC_0017760	cgd4_640	synonymous_variant	Fibronectin type III domain containing protein
CpIOWA-ATCC_Chr4	197398		CPATCC_0017850	cgd4_730	missense_variant	Uncharacterized protein
CpIOWA-ATCC_Chr4	387559		CPATCC_0018660	cgd4_1530	upstream_gene_variant	Phospholipase/Carboxylesterase
CpIOWA-ATCC_Chr4	389782		CPATCC_0018680	cgd4_3900	upstream_gene_variant	Rab-GTPase-TBC domain containing protein
CpIOWA-ATCC_Chr4	391730		CPATCC_0018700	cgd4_3880	upstream_gene_variant	Emap RNA binding domain protein
CpIOWA-ATCC_Chr4	971240		CPATCC_0021250	cgd4_3940	disruptive_inframe_deletion	Protein phosphatase inhibitor
CpIOWA-ATCC_Chr4	1016209		CPATCC_0021440	cgd4_4130	upstream_gene_variant	Maspardin/Alpha Beta hydrolase fold-containing protein
CpIOWA-ATCC_Chr5	91423		CPATCC_0022030	cgd5_230	upstream_gene_variant	Uncharacterized protein
CpIOWA-ATCC_Chr5	108101		CPATCC_0022090	cgd5_310	upstream_gene_variant	PolyPPase VTC4 like
CpIOWA-ATCC_Chr5	136017		CPATCC_0022210	N/A	synonymous_variant	hypothetical protein
CpIOWA-ATCC_Chr5	161872		CPATCC_0022360	cgd5_560	missense_variant	Uncharacterized protein with MYND-type Zinc finger
CpIOWA-ATCC_Chr5	430018		CPATCC_0023720	cgd5_1940	missense_variant	Uncharacterized protein
CpIOWA-ATCC_Chr5	496851		CPATCC_0023990	cgd5_2200	5_prime_UTR_variant	RRM domain containing protein
CpIOWA-ATCC_Chr6	176345		CPATCC_0012170	cgd6_720	missense_variant	P-type ATPase A domain containing protein
CpIOWA-ATCC_Chr6	1037962		CPATCC_0016020	cgd6_4400	synonymous_variant	Proline-tRNA synthetase class II
CpIOWA-ATCC_Chr7	359002		CPATCC_0007140	cgd7_1400	missense_variant	Signal peptide containing protein
CpIOWA-ATCC_Chr7	904917		CPATCC_0009860	cgd7_4020	disruptive_inframe_insertion	Cryptopsoridial mucin
CpIOWA-ATCC_Chr7	905052		CPATCC_0009860	cgd7_4020	synonymous_variant
CpIOWA-ATCC_Chr7	977391		CPATCC_0010230	cgd7_4340	missense_variant	putative Secreted Protein
CpIOWA-ATCC_Chr7	1007780		CPATCC_0010370	cgd7_4490	synonymous_variant	Uncharacterized Protein
CpIOWA-ATCC_Chr7	1007813		CPATCC_0010370	cgd7_4490	synonymous_variant
CpIOWA-ATCC_Chr7	1008016		CPATCC_0010370	cgd7_4490	synonymous_variant
CpIOWA-ATCC_Chr7	1041336		CPATCC_0010440	cgd7_4560	missense_variant	Sushi/SCR/CCP/SbsA/lg-like domain containing protein
CpIOWA-ATCC_Chr8	322949		CPATCC_0001290	cgd8_1240	synonymous_variant	DNA polymerase epsilon catalytic subunit
CpIOWA-ATCC_Chr8	577252		CPATCC_0002260	cgd8_2140	upstream_gene_variant	ENTH/VHS
CpIOWA-ATCC_Chr8	1239094		CPATCC_0005210	cgd8_4950	upstream_gene_variant	RecQ4 SF II RNA helicase
CpIOWA-ATCC_Chr1	1633	BGF-T0 only	CPATCC_0035400	cgd1_3860	upstream_gene_variant	dUTPase-like protein
CpIOWA-ATCC_Chr1	4657		CPATCC_0035400	cgd1_3860	downstream_gene_variant
CpIOWA-ATCC_Chr1	4714		CPATCC_0035400	cgd1_3860	downstream_gene_variant
CpIOWA-ATCC_Chr1	6376		CPATCC_0035410	cgd1_3850	missense_variant	putative Secreted Protein (SKSR gene family)
CpIOWA-ATCC_Chr1	96938		CPATCC_0035740	cgd1_3540	upstream_gene_variant	Tetratricopeptide repeat containing protein
CpIOWA-ATCC_Chr1	141338		CPATCC_0035980	cgd1_3310	upstream_gene_variant	Cyclin
CpIOWA-ATCC_Chr1	174003		CPATCC_0036100	cgd1_3190	synonymous_variant	Uncharacterized protein
CpIOWA-ATCC_Chr1	519978		CPATCC_0037840	cgd1_1520	missense_variant	Extracellular membrane associated protein with signal peptide/EGF domai/ephrin-receptor like domain
CpIOWA-ATCC_Chr1	558942		CPATCC_0038020	cgd1_1330	upstream_gene_variant	SWI/SNF-related matrix associated actin-dependent regulator of chromatin subfamily A with DEAD/H box 1
CpIOWA-ATCC_Chr1	794399		CPATCC_0039040	cgd1_360	missense_variant	Nucleolar complex protein 2
CpIOWA-ATCC_Chr1	882343		CPATCC_0039430	cgd2_1373	upstream_gene_variant	senescence-associated protein
CpIOWA-ATCC_Chr1	895808		CPATCC_0039480	cgd5_4540	upstream_gene_variant	Aspartate--ammonia ligase
CpIOWA-ATCC_Chr1	915772		CPATCC_0039550	cgd5_4610	upstream_gene_variant	Uncharacterized protein (MEDLE gene family)
CpIOWA-ATCC_Chr2	131486		CPATCC_0026960	cgd2_3840	conservative_inframe_insertion	Uncharacterized protein
CpIOWA-ATCC_Chr2	684706		CPATCC_0029450	cgd2_1390	downstream_gene_variant	Uncharacterized protein
CpIOWA-ATCC_Chr2	684715		CPATCC_0029450	cgd2_1390	downstream_gene_variant
CpIOWA-ATCC_Chr2	684720		CPATCC_0029450	cgd2_1390	downstream_gene_variant
CpIOWA-ATCC_Chr2	685685		CPATCC_0029440	cgd2_1373	upstream_gene_variant	unspecified product
CpIOWA-ATCC_Chr3	433		CPATCC_0030860	cgd3_10	downstream_gene_variant	putative Secreted Protein (SKSR gene family)
CpIOWA-ATCC_Chr3	453		CPATCC_0030860	cgd3_10	downstream_gene_variant
CpIOWA-ATCC_Chr3	488530		CPATCC_0032770	cgd3_1810	missense_variant	Casein kinase I
CpIOWA-ATCC_Chr3	948612		CPATCC_0034800	cgd3_3790	3_prime_UTR_variant	60S ribosomal protein L19
CpIOWA-ATCC_Chr4	52009		CPATCC_0017310	cgd4_200	upstream_gene_variant	Uncharacterized Protein
CpIOWA-ATCC_Chr4	391344		CPATCC_0018680	cgd4_3900	upstream_gene_variant	Rab-GTPase-TBC domain containing protein
CpIOWA-ATCC_Chr4	980830		CPATCC_0021280	cgd4_3970	upstream_gene_variant	Uncharacterized protein
CpIOWA-ATCC_Chr4	1016014		CPATCC_0021440	cgd4_4130	upstream_gene_variant	Maspardin/Alpha Beta hydrolase fold-containing protein
CpIOWA-ATCC_Chr5	32769		CPATCC_0021850	cgd5_40	conservative_inframe_deletion	Uncharacterized protein
CpIOWA-ATCC_Chr5	298355		CPATCC_0023030	cgd5_1220	frameshift_variant	Uncharacterized protein
CpIOWA-ATCC_Chr5	449726		CPATCC_0023800	cgd5_2020	missense_variant	Cysteine-rich secretory protein
CpIOWA-ATCC_Chr6	618835		CPATCC_0014200	cgd6_2660	missense_variant	DNA repair helicase
CpIOWA-ATCC_Chr6	809825		CPATCC_0015020	cgd6_3450	upstream_gene_variant	Eukaryotic rRNA processing protein EBP2
CpIOWA-ATCC_Chr6	823928		CPATCC_0015100	cgd6_3530	synonymous_variant	Uncharacterized protein with WD40-repeat
CpIOWA-ATCC_Chr6	1151571		CPATCC_0016470	cgd6_4840	missense_variant	Serine protease,subtilase family,signal peptide
CpIOWA-ATCC_Chr7	95131		CPATCC_0006160	cgd7_420	conservative_inframe_insertion	Protein with DEXDc plus ring plus HELICc possible SNF2 domain
CpIOWA-ATCC_Chr7	316810		CPATCC_0007000	cgd7_1270	synonymous_variant	Uncharacterized protein
CpIOWA-ATCC_Chr7	316873		CPATCC_0007000	cgd7_1270	synonymous_variant
CpIOWA-ATCC_Chr7	316885		CPATCC_0007000	cgd7_1270	synonymous_variant
CpIOWA-ATCC_Chr7	317323		CPATCC_0007000	cgd7_1270	synonymous_variant
CpIOWA-ATCC_Chr7	388291		CPATCC_0007290	cgd7_1550	missense_variant	Uncharacterized protein
CpIOWA-ATCC_Chr7	933809		CPATCC_0010040	cgd7_4170	missense_variant	Zinc finger,RING/FYVE/PHD-type domain containing protein
CpIOWA-ATCC_Chr7	969729		CPATCC_0010220	cgd4_30	missense_variant	Uncharacterized protein
CpIOWA-ATCC_Chr7	1008562		CPATCC_0010370	cgd7_4490	missense_variant	Uncharacterized Protein
CpIOWA-ATCC_Chr7	1159474		CPATCC_0010980	cgd7_5040	missense_variant	Uncharacterized Protein
CpIOWA-ATCC_Chr7	1160574		CPATCC_0010980	cgd7_5040	missense_variant
CpIOWA-ATCC_Chr8	189062		CPATCC_0000740	cgd8_700	upstream_gene_variant	putative Secreted Protein
CpIOWA-ATCC_Chr8	424983		CPATCC_0001600	cgd8_1540	upstream_gene_variant	Uncharacterized Protein
CpIOWA-ATCC_Chr8	465955		CPATCC_0001830	cgd2_2610	upstream_gene_variant	Secreted GGC gene family protein
CpIOWA-ATCC_Chr8	1027823		CPATCC_0004370	cgd8_4150	missense_variant	RNA recognition motif domain containing protein
CpIOWA-ATCC_Chr8	1036393		CPATCC_0004400	cgd8_4190	conservative_inframe_insertion	Uncharacterized protein
CpIOWA-ATCC_Chr8	1088262		CPATCC_0004650	cgd2_3100	missense_variant	Acyltransferase 3
CpIOWA-ATCC_Chr8	1088263		CPATCC_0004650	cgd2_3100	synonymous_variant
CpIOWA-ATCC_Chr1	181671	BGF-2017 only	CPATCC_0036120	cgd1_3170	missense_variant	PH domain-containing protein
CpIOWA-ATCC_Chr1	181755		CPATCC_0036120	cgd1_3170	disruptive_inframe_deletion
CpIOWA-ATCC_Chr1	181916		CPATCC_0036120	cgd1_3170	missense_variant
CpIOWA-ATCC_Chr1	636971		CPATCC_0038400	cgd1_950	upstream_gene_variant	Uncharacterized protein with Ankyrin repeat
CpIOWA-ATCC_Chr1	709447		CPATCC_0038680	cgd1_700	upstream_gene_variant	ABC transporter
CpIOWA-ATCC_Chr1	885290		CPATCC_0039440	cgd5_4510	frameshift_variant	Uncharacterized protein
CpIOWA-ATCC_Chr1	901357		CPATCC_0039490	cgd5_4550	downstream_gene_variant	Uncharacterized protein
CpIOWA-ATCC_Chr1	912816		CPATCC_0039530	cgd5_4590	upstream_gene_variant	Uncharacterized protein (MEDLE gene family)
CpIOWA-ATCC_Chr1	915497		CPATCC_0039540	cgd5_4600	disruptive_inframe_deletion	Uncharacterized protein (MEDLE gene family)
CpIOWA-ATCC_Chr1	915877		CPATCC_0039550	cgd5_4610	upstream_gene_variant	Uncharacterized protein (MEDLE gene family)
CpIOWA-ATCC_Chr1	915894		CPATCC_0039550	cgd5_4610	upstream_gene_variant
CpIOWA-ATCC_Chr1	915902		CPATCC_0039550	cgd5_4610	upstream_gene_variant
CpIOWA-ATCC_Chr1	915920		CPATCC_0039550	cgd5_4610	upstream_gene_variant
CpIOWA-ATCC_Chr1	915953		CPATCC_0039550	cgd5_4610	upstream_gene_variant
CpIOWA-ATCC_Chr1	916044		CPATCC_0039550	cgd5_4610	upstream_gene_variant
CpIOWA-ATCC_Chr1	916064		CPATCC_0039550	cgd5_4610	upstream_gene_variant
CpIOWA-ATCC_Chr1	916084		CPATCC_0039550	cgd5_4610	upstream_gene_variant
CpIOWA-ATCC_Chr1	916095		CPATCC_0039550	cgd5_4610	upstream_gene_variant
CpIOWA-ATCC_Chr1	916115		CPATCC_0039550	cgd5_4610	upstream_gene_variant
CpIOWA-ATCC_Chr1	916125		CPATCC_0039550	cgd5_4610	upstream_gene_variant
CpIOWA-ATCC_Chr1	917378		CPATCC_0039530	cgd5_4590	downstream_gene_variant	Uncharacterized protein (MEDLE gene family)
CpIOWA-ATCC_Chr1	918714		CPATCC_0039530	cgd5_4590	downstream_gene_variant
CpIOWA-ATCC_Chr1	920026		CPATCC_0039540	cgd5_4600	downstream_gene_variant	Uncharacterized protein (MEDLE gene family)
CpIOWA-ATCC_Chr2	342268		CPATCC_0027680	cgd2_3110	conservative_inframe_deletion	Uncharacterized protein
CpIOWA-ATCC_Chr2	379155		CPATCC_0027850	cgd2_2940	upstream_gene_variant	type 1 K Homology domain containing protein
CpIOWA-ATCC_Chr2	526166		CPATCC_0028490	cgd2_2320	upstream_gene_variant	C2 domain containing protein
CpIOWA-ATCC_Chr2	785647		CPATCC_0029920	cgd2_920	upstream_gene_variant	Peptidase M16(Insulinase)
CpIOWA-ATCC_Chr3	106347		CPATCC_0031220	cgd3_350	upstream_gene_variant	Pop2p-like 3'5' exonuclease/CCR4-NOT transcription complex
CpIOWA-ATCC_Chr3	261678		CPATCC_0031680	cgd3_740	upstream_gene_variant	Uncharacterized protein
CpIOWA-ATCC_Chr3	442495		CPATCC_0032550	cgd3_1590	upstream_gene_variant	DEAD/DEAH box helicase domain containing protein
CpIOWA-ATCC_Chr5	18461		CPATCC_0021820	cgd3_4360	upstream_gene_variant	putative Secreted Protein (FLGN gene family)
CpIOWA-ATCC_Chr5	937212		CPATCC_0025870	cgd5_3110	disruptive_inframe_deletion	ATPase,dynein-related,AAA domain containing protein
CpIOWA-ATCC_Chr5	1062399		CPATCC_0026250	cgd5_3500	upstream_gene_variant	Major facilitator superfamily domain containing protein
CpIOWA-ATCC_Chr6	1282996		CPATCC_0017020	cgd6_5410	disruptive_inframe_deletion	putative Secreted Protein
CpIOWA-ATCC_Chr7	89836		CPATCC_0006130	cgd7_390	upstream_gene_variant	Phosphoglycerate kinase family protein
CpIOWA-ATCC_Chr7	622756		CPATCC_0008460	cgd7_2650	upstream_gene_variant	S-adenosylmethionine synthase
CpIOWA-ATCC_Chr7	1009411		CPATCC_0010370	cgd7_4490	upstream_gene_variant	Uncharacterized Protein
CpIOWA-ATCC_Chr7	1159817		CPATCC_0010980	cgd7_5040	synonymous_variant	hypothetical protein
CpIOWA-ATCC_Chr7	1246178		CPATCC_0011400	cgd7_5450	missense_variant	Uncharacterized protein
CpIOWA-ATCC_Chr8	62558		CPATCC_0000250	cgd8_240	upstream_gene_variant	Uncharacterized protein
CpIOWA-ATCC_Chr8	149736		CPATCC_0000610	cgd8_570	upstream_gene_variant	Proteasome regulatory complex Rpn1 subunit
CpIOWA-ATCC_Chr8	297117		CPATCC_0001160	cgd8_1113	upstream_gene_variant	ER lumen protein-retaining receptor
CpIOWA-ATCC_Chr8	297333		CPATCC_0001190	cgd8_1143	5_prime_UTR_variant	Transcription factor Pcc1
CpIOWA-ATCC_Chr8	558995		CPATCC_0002190	cgd8_2080	upstream_gene_variant	Uncharacterized protein
CpIOWA-ATCC_Chr8	558998		CPATCC_0002190	cgd8_2080	upstream_gene_variant
CpIOWA-ATCC_Chr8	596327		CPATCC_0002370	cgd8_2260	upstream_gene_variant	Alkaline-phosphatase-like protein
CpIOWA-ATCC_Chr8	996104		CPATCC_0004220	cgd8_4010	upstream_gene_variant	Histidyl-tRNA synthetase
CpIOWA-ATCC_Chr8	1332180		CPATCC_0005700	cgd8_5410	upstream_gene_variant	HhH-GPD domain containing protein

## Sheet: F -  Variants of putati effect
Table S6 - Shared and unique variants found in coding regions with moderate to high impacts in the protein
Chromosome	Variant Position	Intersection	Reference	Alteration	Effect	Aminoacid Change	GeneID	Ref Gene ID	Product
CpIOWA-ATCC_Chr1	181853	BGF-T20HF unique	CATGATG	C	conservative_inframe_deletion	p.Asp1443_Asp1444del	CPATCC_0036120	cgd1_3170	PH domain-containing protein
CpIOWA-ATCC_Chr3	319418		G	A	missense_variant	p.Val392Ile	CPATCC_0032060	cgd3_1100	Uncharacterized protein
CpIOWA-ATCC_Chr4	197398		G	A	missense_variant	p.Ser8Asn	CPATCC_0017850	cgd4_730	Uncharacterized protein
CpIOWA-ATCC_Chr4	971240		TTATTATTAG	T	disruptive_inframe_deletion	p.Thr32_Asn34del	CPATCC_0021250	cgd4_3940	Protein phosphatase inhibitor
CpIOWA-ATCC_Chr5	161872		T	G	missense_variant	p.Ile336Leu	CPATCC_0022360	cgd5_560	Uncharacterized protein with MYND-type Zinc finger
CpIOWA-ATCC_Chr5	430018		C	T	missense_variant	p.Ser1562Asn	CPATCC_0023720	cgd5_1940	Uncharacterized protein
CpIOWA-ATCC_Chr6	176345		G	C	missense_variant	p.Val12Leu	CPATCC_0012170	cgd6_720	P-type ATPase A domain containing protein
CpIOWA-ATCC_Chr7	359002		C	T	missense_variant	p.Asp184Asn	CPATCC_0007140	cgd7_1400	Signal peptide containing protein
CpIOWA-ATCC_Chr7	904917		C	CGTTGTTGTT	disruptive_inframe_insertion	p.Thr469_Thr471dup	CPATCC_0009860	cgd7_4020	Cryptopsoridial mucin
CpIOWA-ATCC_Chr7	977391		C	T	missense_variant	p.Met789Ile	CPATCC_0010230	cgd7_4340	putative Secreted Protein
CpIOWA-ATCC_Chr7	1041336		T	C	missense_variant	p.Lys6Arg	CPATCC_0010440	cgd7_4560	Sushi/SCR/CCP/SbsA/lg-like domain containing protein
CpIOWA-ATCC_Chr1	6376	BGF-T0 unique	T	C	missense_variant	p.Lys461Arg	CPATCC_0035410	cgd1_3850	putative Secreted Protein (SKSR gene family)
CpIOWA-ATCC_Chr1	519978		G	A	missense_variant	p.Ser336Leu	CPATCC_0037840	cgd1_1520	Extracellular membrane associated protein with signal peptide/EGF domai/ephrin-receptor like domain
CpIOWA-ATCC_Chr1	794399		C	T	missense_variant	p.His537Tyr	CPATCC_0039040	cgd1_360	Nucleolar complex protein 2
CpIOWA-ATCC_Chr2	131486		C	CTAT	conservative_inframe_insertion	p.Asn112dup	CPATCC_0026960	cgd2_3840	Uncharacterized protein
CpIOWA-ATCC_Chr3	488530		C	T	missense_variant	p.Thr219Ile	CPATCC_0032770	cgd3_1810	Casein kinase I
CpIOWA-ATCC_Chr5	32769		AAGG	A	conservative_inframe_deletion	p.Pro1562del	CPATCC_0021850	cgd5_40	Uncharacterized protein
CpIOWA-ATCC_Chr5	298355		T	TG	frameshift_variant	p.His510fs	CPATCC_0023030	cgd5_1220	Uncharacterized protein
CpIOWA-ATCC_Chr5	449726		C	T	missense_variant	p.Ser4Phe	CPATCC_0023800	cgd5_2020	Cysteine-rich secretory protein
CpIOWA-ATCC_Chr6	618835		G	T	missense_variant	p.Met997Ile	CPATCC_0014200	cgd6_2660	DNA repair helicase
CpIOWA-ATCC_Chr6	1151571		G	T	missense_variant	p.Ala195Glu	CPATCC_0016470	cgd6_4840	Serine protease,subtilase family,signal peptide
CpIOWA-ATCC_Chr7	95131		T	TTCACATCCAAATTCTGGCTCACATCCAAATTCTGGC	conservative_inframe_insertion	p.Ser1364_Val1375dup	CPATCC_0006160	cgd7_420	Protein with DEXDc plus ring plus HELICc possible SNF2 domain
CpIOWA-ATCC_Chr7	388291		G	A	missense_variant	p.Gly387Ser	CPATCC_0007290	cgd7_1550	Uncharacterized protein
CpIOWA-ATCC_Chr7	933809		T	A	missense_variant	p.Gln36Leu	CPATCC_0010040	cgd7_4170	Zinc finger,RING/FYVE/PHD-type domain containing protein
CpIOWA-ATCC_Chr7	969729		C	T	missense_variant	p.Ser475Leu	CPATCC_0010220	cgd4_30	Uncharacterized protein
CpIOWA-ATCC_Chr7	1008562		C	T	missense_variant	p.Gly27Arg	CPATCC_0010370	cgd7_4490	Uncharacterized Protein
CpIOWA-ATCC_Chr7	1159474		C	T	missense_variant	p.Ser471Leu	CPATCC_0010980	cgd7_5040	hypothetical protein
CpIOWA-ATCC_Chr7	1160574		A	G	missense_variant	p.Arg838Gly	CPATCC_0010980	cgd7_5040	hypothetical protein
CpIOWA-ATCC_Chr8	1027823		G	A	missense_variant	p.Val143Ile	CPATCC_0004370	cgd8_4150	RNA recognition motif domain containing protein
CpIOWA-ATCC_Chr8	1036393		A	ATATTATTAT	conservative_inframe_insertion	p.Asn22_Asn24dup	CPATCC_0004400	cgd8_4190	Uncharacterized protein
CpIOWA-ATCC_Chr8	1088262		G	A	missense_variant	p.Leu23Phe	CPATCC_0004650	cgd2_3100	Acyltransferase 3
CpIOWA-ATCC_Chr1	181671	BGF-2017 unique	G	T	missense_variant	p.Ser1366Ile	CPATCC_0036120	cgd1_3170	PH domain-containing protein
CpIOWA-ATCC_Chr1	181755		TTGATTCCAATTC	T	disruptive_inframe_deletion	p.Asp1403_Ser1406del	CPATCC_0036120	cgd1_3170	PH domain-containing protein
CpIOWA-ATCC_Chr1	181916		A	G	missense_variant	p.Asn1448Asp	CPATCC_0036120	cgd1_3170	PH domain-containing protein
CpIOWA-ATCC_Chr1	885290		AT	A	frameshift_variant	p.Asn6fs	CPATCC_0039440	cgd5_4510	Uncharacterized protein
CpIOWA-ATCC_Chr1	913875		CCATCATCAT	C	disruptive_inframe_deletion	p.His102_His104del	CPATCC_0039530	cgd5_4590	Uncharacterized protein (MEDLE gene family)
CpIOWA-ATCC_Chr1	915497		GTGATGATGA	G	disruptive_inframe_deletion	p.Asp141_Asp143del	CPATCC_0039540	cgd5_4600	Uncharacterized protein (MEDLE gene family)
CpIOWA-ATCC_Chr2	342268		ACAACTCCAGCCC	A	conservative_inframe_deletion	p.Ala229_Pro232del	CPATCC_0027680	cgd2_3110	Uncharacterized protein
CpIOWA-ATCC_Chr5	937212		GTTA	G	disruptive_inframe_deletion	p.Asn2733del	CPATCC_0025870	cgd5_3110	ATPase,dynein-related,AAA domain containing protein
CpIOWA-ATCC_Chr6	1282996		AGTGGTGGTGGTGGTGGTG	A	disruptive_inframe_deletion	p.Thr608_Thr613del	CPATCC_0017020	cgd6_5410	putative Secreted Protein
CpIOWA-ATCC_Chr7	1246178		G	C	missense_variant	p.Ala178Gly	CPATCC_0011400	cgd7_5450	Uncharacterized protein
CpIOWA-ATCC_Chr1	836466	Intersection between all three isolates	CTTT	C	disruptive_inframe_deletion	p.Lys217del	CPATCC_0039260	cgd1_150	putative Secreted Protein (SKSR gene family)
CpIOWA-ATCC_Chr1	872911		T	TTA	frameshift_variant&stop_gained	p.Lys438fs	CPATCC_0039400	cgd1_10	membrane associated protein
CpIOWA-ATCC_Chr4	945597		G	GCTTCAT	conservative_inframe_insertion	p.Asp2261_Glu2262dup	CPATCC_0021130	cgd4_1590	Chromodomain-helicase-DNA-binding'multidomain chromatin protein
CpIOWA-ATCC_Chr7	1161099		G	A	missense_variant	p.Val1013Ile	CPATCC_0010980	cgd7_5040	hypothetical protein
CpIOWA-ATCC_Chr8	301171		TACAACA	T	disruptive_inframe_deletion	p.Thr228_Thr229del	CPATCC_0001210	cgd8_1160	putative Secreted Protein
CpIOWA-ATCC_Chr8	310328		ATT	A	frameshift_variant	p.Leu126fs	CPATCC_0001250	cgd8_1200	E3A like HECT domain containing ubiquitin protein ligase
CpIOWA-ATCC_Chr8	310333		GA	G	frameshift_variant	p.Lys127fs	CPATCC_0001250	cgd8_1200	E3A like HECT domain containing ubiquitin protein ligase
CpIOWA-ATCC_Chr1	5704	BGF-T0 and BGF-2017 intersection	CT	C	frameshift_variant	p.Ser685fs	CPATCC_0035410	cgd1_3850	putative Secreted Protein (SKSR gene family)
CpIOWA-ATCC_Chr1	351967		T	TG	frameshift_variant	p.Ser145fs	CPATCC_0036980	cgd1_2360	Serine/threonine-protein phosphatase
CpIOWA-ATCC_Chr1	351975		A	AC	frameshift_variant	p.Val142fs	CPATCC_0036980	cgd1_2360	Serine/threonine-protein phosphatase
CpIOWA-ATCC_Chr1	773912		CGAATCA	C	disruptive_inframe_deletion	p.Asp486_Ser487del	CPATCC_0038930	cgd1_470	Armadillo-type fold/Signal peptide region containing protein
CpIOWA-ATCC_Chr1	915647		GA	G	frameshift_variant	p.Lys188fs	CPATCC_0039540	cgd5_4600	Uncharacterized protein (MEDLE gene family)
CpIOWA-ATCC_Chr2	129520		A	AAGGAGC	conservative_inframe_insertion	p.Pro164_Ser165insAlaPro	CPATCC_0026950	cgd2_3850	Formin Homology 2 Domain
CpIOWA-ATCC_Chr2	641948		T	C	missense_variant	p.Phe582Ser	CPATCC_0029180	cgd2_1640	Serine/threonine-protein phosphatase
CpIOWA-ATCC_Chr8	599864		A	AT	frameshift_variant	p.Lys995fs	CPATCC_0002380	cgd8_2270	Uncharacterized protein
CpIOWA-ATCC_Chr8	697534		CA	C	frameshift_variant	p.Glu398fs	CPATCC_0002780	cgd8_2660	Uncharacterized protein
CpIOWA-ATCC_Chr8	725242		GGAAGAA	G	disruptive_inframe_deletion	p.Glu1266_Glu1267del	CPATCC_0002900	cgd6_3860	Bromodomain/HAS/DEXDc/SNF2 domain containing protein
CpIOWA-ATCC_Chr8	885236		GGTAAATCTTGTGGTA	G	disruptive_inframe_deletion	p.Thr887_Thr891del	CPATCC_0003730	cgd8_3520	putative Secreted Protein
CpIOWA-ATCC_Chr8	1197215		GCATCTA	G	conservative_inframe_deletion	p.Thr229_Ser230del	CPATCC_0005090	cgd8_4830	Signal peptide,Kazal-type serine protease inhibitor domain containing protein
CpIOWA-ATCC_Chr8	1303976		TA	T	frameshift_variant	p.Tyr1828fs	CPATCC_0005590	cgd8_5290	putative Secreted Protein
CpIOWA-ATCC_Chr8	1332033		CTCATCT	C	disruptive_inframe_deletion	p.Asp41_Glu42del	CPATCC_0005710	cgd8_5420	Uncharacterized protein
CpIOWA-ATCC_Chr1	913875	BGF-T0 and BGF-T20HF intersection	C	CCAT	disruptive_inframe_insertion	p.His104dup	CPATCC_0039530	cgd5_4590	Uncharacterized protein (MEDLE gene family)
CpIOWA-ATCC_Chr3	325665		C	A	missense_variant	p.Gly1859Trp	CPATCC_0032070	cgd3_1110	P-type ATPase A /Adenylate and Guanylate cyclase catalytic domain-containing protein
CpIOWA-ATCC_Chr7	963502		A	G	missense_variant	p.Thr1389Ala	CPATCC_0010190	cgd7_4310	Cysteine-rich secretory protein
CpIOWA-ATCC_Chr7	1021713		C	T	missense_variant	p.Glu506Lys	CPATCC_0010400	cgd7_4520	ABC transporter integral membrane type-1 fused domain containing protein
